# Supplementary material for: Genetic mapping of ovary colour and quantitative trait loci for carotenoid content in the fruit of Cucurbita maxima Duchesne
Source: Mol Breed. 2018 Aug 27;38(9):114. doi: 10.1007/s11032-018-0869-z (PMC6133072; doi:10.1007/s11032-018-0869-z)
Supplement: Supplementary file 6 — Lists of SSRs, DArTseq SNPs and silicoDArT markers used in this study. (XLSX 189 kb) [file 11032_2018_869_MOESM6_ESM.xlsx]

## Sheet: SSR markers
Suplementary Table 1. Lists of SSRs, DArTseq SNPs and silicoDArT markers used in this study.
No.	Marker name	Sequence	Locus genotype frequency					Source
			a	h	b	missing data	χ2
1	10-CMTm108	TCCCATCCCTCTACTGTTGCACACAGTTGTAGAAAGAGAACCAAGCTCAGCTCAGCTCAGCCTCAGCCTCAGCCTCTTCAACCCAGATGCCGACCGACGTTTCCCCACCCACAACTTA	48	-	46	-	0.04	Cucurbita moschata genomic sequences (Gong et al. 2008)
2	11-CMTm128	ACCAATTTTTGATTTTCAGTTTGCAGTTTTCTCTCTCTCTCTCCTCTCTCTCTCTCTCCTCAAAACCCTTCAATCTTCGCTTTTCTTCCCCCT	54	-	40	-	2.09	Cucurbita moschata genomic sequences (Gong et al. 2008)
3	12-CMTm178	TGAACAAACCCCACACCAATAAATCACTAGAAATTTGGACATTCTGAAACGATATGTTCAAAAGAAAGAATGAAGAAATAAGATGATTATCCTCTCAGTGTACAGATGCCACCT	50	3	41	-	0.89	Cucurbita moschata genomic sequences (Gong et al. 2008)
4	13-CMTm164	AATATGAATATAATTATAATATGACTAAATTGTAGTAAAACAAATACAATTTGTAGAAGAAAAAAACGGTTATTATACTGGAACATAATAATTGTAGTGTTTTGTGCATTTTTAGTATTATAATATATAAACAAAAACCCCATAAAATTGGAAAGGAGATAAGTGGAATATTGTTGGGCAAAAAGGAGTAGAAGTTTGATGGAACAATGCTCGTGTTACGCAAAGTCTTGTTAATTGATGGGTTGTTTAGGCTTCAAACAAATACTAACCA	50	5	39	-	1.36	Cucurbita moschata genomic sequences (Gong et al. 2008)
5	15-CMTm21	CTTGTTCATGCTGTCAACCTAATGAGTAGGAGGAAAGAAATGGTAGCAATCTTTAGCTCATGATTGAACCTTTTTTTTTTTTTTTTTTTTTTTTTTTTTTTTTTTTTTTTTTTTTTTTTTTTTTTTTTTTTTTTTTTTTTTTTTTTTTTTTTTTTTTTTTTTTTTTAAAGAGAAAAAAGAAGAACAATAAGTGCAGGGCAGACTTGA	39	4	50	1	1.36	Cucurbita moschata genomic sequences (Gong et al. 2008)
6	15-CMTm82	GGCCAGGAAATATGAAGAATTTTACCAGGAGAATGGTGTCAAATTCTTAAAGGTTTCTCTCTCTCTCTCTCTCGTGTTATCACCACTACAGCCTAGGAATTTT	43	4	47	-	0.18	Cucurbita moschata genomic sequences (Gong et al. 2008)
7	17-CMTm60	GCACCATTTTATTGATTGGATAAGGTCTTAGAAGTGATAGTTCTCTCTCTCTCTCTCTCTCTCTCTCTTATTTGGTGGCAGGTGGAAGTACAAATTGGTATGCTTTGGAGGA	42	2	50	-	0.70	Cucurbita moschata genomic sequences (Gong et al. 2008)
8	17-CMTm91	CCTAGAATTAGTGGGCATTGTGTAGGTTAATTAATTAATGTAAGAATCAAAATTGGGTCTTTTTAGGCCTA	45	7	41	1	0.19	Cucurbita moschata genomic sequences (Gong et al. 2008)
9	18-CMTm118	CACTTCACCGACTCCCTTGTCTGCATATGCGCACCATCGTTCACTCACATTGTGAACTCTCTCTCTCTCTCTCTCTCTCTCTCTCTTTTTCTCTCTGGAGTGCCATTCCTTAATGATTGCTGTCTTCGCACTTCTACTG	40	6	48	-	0.73	Cucurbita moschata genomic sequences (Gong et al. 2008)
10	18-CMTmC69	TCATACCATAACATATCGCATCACAATATAGCATATCATAAACATGTCAATTTTCACATATTTCGTACCATAAAATATTTCATATCATATTGCAACATATATATATATATATATATCATAATCATATCGTAAACATTTCATGGTCATATCGCTCCCT	46	-	42	6	0.18	Cucurbita moschata genomic sequences (Gong et al. 2008)
11	19-CMTm18	CAAATTTCCTAACAACTTGTGAAAAAAAAATCGAATTAGGGTTCAACAAGAAGAAGAAAGGAAAGGAAAAAAGAAGAAGGAGGTGAAGGAATCTTTTGCCAGCTCGGAGTTTGTCGTCAGTCGTCCGCTTC	45	6	40	3	0.29	Cucurbita moschata genomic sequences (Gong et al. 2008)
12	4-CMTm48	AAGCCATTGGGGACCTTTACCCCTCTTTAGAGCGAGAGAGAGAGAGAGAGAGAGAGAGAGGTGAGTGGGGGAGGAAGAGTTTACCTTCTCAATTTCTTGTTTGAAGGTTTCAA	49	6	39	-	1.14	Cucurbita moschata genomic sequences (Gong et al. 2008)
13	6-CMTm140	GTATCTCTATCTGCCAATCTGCTGCTTTTACACCTCAATCAAATGCCAACATTTACCAATCCTATCTCTCTCTTCTTAACCAAAAATCCAAAACACATAACAAAAATTACAATTCTCCAATTTCCCTTTCTCTTCTTCTT	48	4	42	-	0.40	Cucurbita moschata genomic sequences (Gong et al. 2008)
14	2-CMTmC60	ATCAGGCTAAGGCCCAAACTCAGAGTTTCACGTTTGAGACCGGACAAAACACTATTGCTTATTCTGAACCGAAGAAGAAGAGGAAGAAGAAGAAAAACAGAGCGACGGAAAATGGTGTTGTCGGGAGATTACATTGGC	44	2	48	-	0.17	Cucurbita moschata genomic sequences (Gong et al. 2008)
15	CMTm121	n.d.	53	4	37	-	2.84	Cucurbita moschata genomic sequences (Gong et al. 2008)
16	CMTm134	n.d.	47	1	45	1	0.04	Cucurbita moschata genomic sequences (Gong et al. 2008)
17	CMTm141	n.d.	46	2	45	1	0.01	Cucurbita moschata genomic sequences (Gong et al. 2008)
18	CMTm163	n.d.	43	3	48	-	0.27	Cucurbita moschata genomic sequences (Gong et al. 2008)
19	CMTm174	n.d.	52	-	38	4	2.18	Cucurbita moschata genomic sequences (Gong et al. 2008)
20	CMTm248	n.d.	38	4	50	2	1.64	Cucurbita moschata genomic sequences (Gong et al. 2008)
21	CMTm44	n.d.	46	4	36	8	1.22	Cucurbita moschata genomic sequences (Gong et al. 2008)
22	CMTmC33	n.d.	40	-	45	9	0.29	Cucurbita moschata genomic sequences (Gong et al. 2008)
23	CMTmC58	n.d.	38	2	47	7	0.95	Cucurbita moschata genomic sequences (Gong et al. 2008)
24	12-CMTp178	GAACATTTCTGGTTCAATCCATCGCAGGAAGAGAGAGAAAATCAGAAGAAAGAGGAAGAGAAAGAGAGGGAGAGAGAGAGGAGACAGAAAAGGTTCACTTTACGCTTCTTTGAAAG	53	1	39	1	2.13	Cucurbita pepo genomic sequences (Gong et al. 2008)
25	14-CMTp161	CCGGTAGTAATCCGCCGTGAGAGGAGCCGATTCCGATAGGGACAAAAACAACGCCGTGGAGAGAAGAACGAAAAAAAATTTAAGAATCTCCATGTCTCTCTCTCTCTCTCTCTCTCTCTCTCTCTCTGAAGAAGAATGGTTTCAATGAAGTGAAGCA	38	3	46	7	0.76	Cucurbita pepo genomic sequences (Gong et al. 2008)
26	14-CMTp226	ATAGGTGGGAGCTGACCATAGTGAAGAAGAGGAGGTTGAGGAGGAGGGAAATGGGTGAAGAGAGCTTGAAAGCCATCGGTGAAGAGATATTGAAGGGTTTGTACGTTTGTGTGATGGCTT	45	3	38	8	0.59	Cucurbita pepo genomic sequences (Gong et al. 2008)
27	16-CMTp228	CATACCCACCGTCGACTCCTCCACCATTTCCATATCCATGGGAATCTCCATACCCATTTCCATTTCCATTTCCATTTCTACTTCCATAGCCGATATCATGATCTCTTCCTTGCCCATACCCACCATTGCCTCCATTTTCATAACCTCCACTTCGCCC	41	-	50	3	0.89	Cucurbita pepo genomic sequences (Gong et al. 2008)
28	4-CMTp252	CGTTTCGAGTCATTTGTTCGATGAATTGAAGAGCCTTTGCGTCTTTTTCGCAGGCAGGAGGACCGAGAGGTGAAGAGAGAGAAGAATCGACAGCCATTGGAGAAGAAGAAGAAGAAGAAGAAGAAGAAGAAGAAGAAGAAGGGGGGTGTGGTGGATGAGTGAGA	40	4	50	-	1.11	Cucurbita pepo genomic sequences (Gong et al. 2008)
29	6-CMTp227	CACAAGAATAGACGAACAACGTTGTTTATTTGAAAAAAAAACTACGTACCATTATGTTACATTACATTGTAATGAAACTATAAAAAGATGGTGGAATTGGGAGAAGATTTCCAAACCCATCATAACACAGACATACGACCAAACTAATTATTTAAACACAACATTGAAA	42	2	46	4	0.18	Cucurbita pepo genomic sequences (Gong et al. 2008)
30	CMTp224	n.d.	36	4	49	5	1.99	Cucurbita pepo genomic sequences (Gong et al. 2008)
31	CMTp265	n.d.	46	4	43	1	0.10	Cucurbita pepo genomic sequences (Gong et al. 2008)
32	10-CUTC004307	GAACCTCGTTGCTGGTTCTTCTCTAAGACTCTCTTCTTCTTCTTCCTCTTCTTCCTCTTCTTCCTCTTCTTCAGCATCCCAAAGGAAGCGTGCGTAAGATGCTACA	42	6	46	-	0.18	Cucurbita pepo transcriptom (Blanca et al. 2010)
33	10-CUTC009760	GACGAATACTTTCGCAATCAAGGTATAATGATGGACGGAAACTTCTTCGAGGGATCGAACGTTTCTAGCCAATTCAACCAGTTTAAGCCAATGAATTCACCTTTCGAAAACAACCACCACGAGCACAGCAATAACAACAACAACAACAACAACTTCCACATG	51	7	36	-	2.59	Cucurbita pepo transcriptom (Blanca et al. 2010)
34	17-CUTC005800	ATCCCAGGTCCCAATTTTCTTCCTCTAGCTTTGGGTCCTTCATAGTGGAATTATGGCTCTCTAGTTTTTTCTCCTCATCGTCACAGTCCAATCGAGAAGTGCTGGTAGCCTGTTCTTCTTCTTCTTCTTCTTCTTGACTAGGCTTGGATGTTTCAGGTCCCTCAGGTATGG	41	4	49	-	0.71	Cucurbita pepo transcriptom (Blanca et al. 2010)
35	2-CUTC009607	CAAAACTGCCCATGACCACTACACATCAATGTAACTCTCTCTCTCTCTCTCTCTCTCTCTCTCCCTCCTGTAACATGCATTCAAAAGCTAGTGAAATTCCTTCTCTCTCCTTTGTATACACCTCCTTGATCATGTGGGGTTGGGGTAGAAAG	40	7	47	-	0.56	Cucurbita pepo transcriptom (Blanca et al. 2010)
36	6-CUTC004158	ACGATCTTCCTCCTCTTCTTCCTCATCTTCCTCATCCTCACTTTCTTCTTCTCCGTCTCCTCCTCCTTCTGTTTTCTTCTTCTTCTTCTTTTTCTTCCTTGGAGCTGGTCCGAATCCTTTTGGACTTCTCAATGTCGCGTTTACAATCAAGGTGTGGTTCGTGCGAGTTTGGTTTTGGTAAAGGCTTG	45	-	49	-	0.17	Cucurbita pepo transcriptom (Blanca et al. 2010)

## Sheet: DArTseq SNP markers
Suplementary Table 1. Lists of SSRs, DArTseq SNPs and silicoDArT markers used in this study.
No.	Marker name	Sequence	SNP position:type	Locus genotype frequency					Source
				a	h	b	missing data	χ2
1	1-20584290	TGCAGAGATTTATCTGGAAACAATCTATCAGGCCAAGTTCCTGCCTCGCTTATTGACAAAAGGAACAAA	47:G>A	39	10	45	-	0.43	Cucurbita maxima genomic sequences SNP
2	1-20584470	TGCAGATTTGATTCAGCTCAACCCTCGAAAGCTTTATTATGTTCATTTCAATATCAACTGCACTTGAAA	43:C>T	35	2	46	11	1.49	Cucurbita maxima genomic sequences SNP
3	1-20584471	TGCAGATTTGTGTTCAGCCGAAGAATGGTTCAAGTAGTATTACTGCATATGTGGACTTCAATTAGTGCA	36:G>C	41	5	48	-	0.55	Cucurbita maxima genomic sequences SNP
4	1-20584550	TGCAGCAGCATATTCCCCATTGAGTCTCTCATCGCCATCATCGGCGGGGTCACACAAAGGGGGAGGAGG	51:A>G	46	7	41	-	0.29	Cucurbita maxima genomic sequences SNP
5	1-20584802	TGCAGCTTCAGAATTGGCAGCTTGCTCAATCAAACAGTCATTTTTTAGCAGTACGATCACTTATAATTC	53:C>T	44	6	44	-	0.00	Cucurbita maxima genomic sequences SNP
6	1-20584881	TGCAGGAATTCAATCACTTGAGTGCGTGCCAAAGAAATTTGAAGAAAGAATGCCATGAAATGAAAAGAA	24:C>T	33	2	49	10	3.12	Cucurbita maxima genomic sequences SNP
7	1-20585077	TGCAGGTTCAACACAGGGTTCTTGTCAAGTGAATGAACAATTCGACTTGCCTAGACCTTTGTCTGGAAA	63:T>C	34	4	48	8	2.39	Cucurbita maxima genomic sequences SNP
8	1-20585139	TGCAGTATATAAATTATTGACGTCTCAGAAGAGATATCAGTCCAGCTATGTCGGTAACCTAGCTCGGAG	66:G>A	41	3	50	-	0.89	Cucurbita maxima genomic sequences SNP
9	1-20585177	TGCAGTCCCGACCTCCAAGCCTGCGAAGAAAGGTATCGTATGCATCATCGAGTTCAGCCGATTTGATGT	9:G>A	37	3	41	13	0.21	Cucurbita maxima genomic sequences SNP
10	1-20586159	TGCAGAGTAGCCTCAGTTTCCAGTGAACAAATTCTTGCTCATCCGGTGTTTACAGATCGGAAGAGCGGT	9:G>A	36	9	49	-	1.99	Cucurbita maxima genomic sequences SNP
11	1-20586160	TGCAGCTCGAAAGATGGGAGGACGCTATACGAGATTATGAAGCTTTACAGATCGGAAGAGCGGTTCAGC	29:C>A	40	11	43	-	0.11	Cucurbita maxima genomic sequences SNP
12	1-20586182	TGCAGGGAGACTCTTTGACGAGGCACACTTTTTACAGATCGGAAGAGCGGTTCAGCAGGAATGCCGAGA	22:G>A	43	7	44	-	0.01	Cucurbita maxima genomic sequences SNP
13	1-4927658	TGCAGCAGAGGAAGTGGAGCCGAAAGGTCAGGCATCTCTTTTCCCTGAGATTGGTTTTTACCTTGTTAC	41:T>C	42	1	50	1	0.70	Cucurbita maxima genomic sequences SNP
14	1-4928202	TGCAGCTTTGAACTGTGACCCCATCTGACCATACACAAGTACATTTACAGATCGGAAGAGCGGTTCAGC	33:C>T	44	4	46	-	0.04	Cucurbita maxima genomic sequences SNP
15	1-4928278	TGCAGTACTAAAAGCAGCAGCATTAGCTCCCTTCTGGTCCTTCTGGTCCTTCTTGTTCATAGTCGCTAA	31:T>C	43	6	42	3	0.01	Cucurbita maxima genomic sequences SNP
16	1-4929059	TGCAGCCATTTCCACCTTGTTTTAGCTATCTGAGGTCATTGTAACTCTTACAGATCGGAAGAGCGGTTC	29:C>A	45	6	43	-	0.05	Cucurbita maxima genomic sequences SNP
17	1-4929371	TGCAGCACTCCACGTTCTATACCTACTTCCAAGTGCTGTTTTGTATACCCAAAAGTTCAGCTGGCATCA	12:C>A	42	3	49	-	0.54	Cucurbita maxima genomic sequences SNP
18	1-4929594	TGCAGCGGTGATCCGCTTCTTCGGGTCTCTTCTCAACATTTTAGAGACAAGATCCTTGGCAGAAGGGGA	6:G>C	39	4	51	-	1.60	Cucurbita maxima genomic sequences SNP
19	1-4929654	TGCAGCACCTCCCCCGATGGCTATCGGGATGCCTCCTTCACTCATGCCCAATGGCTCAGGGATCCACAG	22:A>G	36	8	50	-	2.28	Cucurbita maxima genomic sequences SNP
20	1-4929668	TGCAGTTCAAAGTCATATGATCAGGTGCATATTTGAAACAACATTTCTATAAATAACTAATTATTCTTG	6:T>A	35	2	43	14	0.82	Cucurbita maxima genomic sequences SNP
21	1-4929710	TGCAGTATGCCATTCTCCACAAGCGAGATTCGATATGCTTATGCCATTCAAAGGACCAGAAAGTTGTTG	37:C>G	45	7	40	2	0.29	Cucurbita maxima genomic sequences SNP
22	1-4929713	TGCAGTTTCATATAAACTTCACTAAGAAAGGGATGTTGAAGCTGATAACTAACCTTGTACAAAAAAGCT	66:G>A	43	3	48	-	0.27	Cucurbita maxima genomic sequences SNP
23	1-4929832	TGCAGGTATTCTGCCAACCCGTGTATGGGTTCGTGGAAAAATGGTGCAACACAAGGTGGCCAGAAAGCA	16:A>G	35	7	52	-	3.32	Cucurbita maxima genomic sequences SNP
24	1-4929876	TGCAGGACAATGTACTTCACGAACCAATAGAAACAAAGAAGTTCGAAGAAGCAAGAAACAAGATGGATT	68:T>A	43	1	44	6	0.01	Cucurbita maxima genomic sequences SNP
25	1-4929997	TGCAGTTGCAGGAAGCTGTTCAAAATGGTCCATATCTTAGTAGAAGAAAACTGGAAACTCAGCCAGCAA	61:G>A	43	3	45	3	0.05	Cucurbita maxima genomic sequences SNP
26	1-4930084	TGCAGTACTGCTGGTGCTGGAACCTTCATTTGACTGGTCCGCCATGCTATTCAATTACAGATCGGAAGA	32:A>C	36	9	49	-	1.99	Cucurbita maxima genomic sequences SNP
27	1-4930124	TGCAGACGTTGAGCGTTCCATACATGAAGCCCTCCTGCAACAGAACCACTAGGCCGACATATCGGGTAA	30:C>G	40	3	47	4	0.56	Cucurbita maxima genomic sequences SNP
28	1-4930151	TGCAGAGAAGTTTGGAAATACTGAAAGTTCAATTTCCGAGCTTTTAGATGGCCTTACAGATCGGAAGAG	26:G>T	45	8	41	-	0.19	Cucurbita maxima genomic sequences SNP
29	1-4930276	TGCAGATTTACTCATGAGGATTTCACTACTTTATGAGCAAAGCAAATTCTGATCCTTTAGATAGGTGAA	36:G>A	37	5	52	-	2.53	Cucurbita maxima genomic sequences SNP
30	1-4930290	TGCAGCGCCCCTTACCGGCCGGGTCAAAACCAGTTTCAAACATTATCTGTCTGTCATGAAGGACTCTCT	60:G>A	45	3	46	-	0.01	Cucurbita maxima genomic sequences SNP
31	1-4930630	TGCAGACTTCCAAGAAACTCGCCTGACATTCGCGACGGAAGAGCGCCAGAGAAGTAATTGTTACTAATA	23:T>C	35	8	51	-	2.98	Cucurbita maxima genomic sequences SNP
32	1-4930697	TGCAGTTTTGGGATTGAACAGGAACATGGAACTACACATTTGGATCGGAGAAAATGGCGGCAAAAGCTC	13:T>A	42	2	50	-	0.70	Cucurbita maxima genomic sequences SNP
33	1-4930759	TGCAGAAATGCTCGATCACGAGTATCTCGATTCCGCGTTTGATGATTTCATCAGTCCCTCTCCATGCAG	39:T>C	48	6	40	-	0.73	Cucurbita maxima genomic sequences SNP
34	1-4931175	TGCAGGATGCAAACTTGCCTGAATGGTAAGGTGAGCATTATTCCTTTGTTTACTTCTGTGAAAGTCAAC	54:T>C	34	10	49	1	2.71	Cucurbita maxima genomic sequences SNP
35	1-4931430	TGCAGTGGCAATAACCTAAAAGTCATGAAATTCCATGTCAATACCAAATTATCAGCCACGAAGAAATGG	63:A>G	40	3	51	-	1.33	Cucurbita maxima genomic sequences SNP
36	1-4931831	TGCAGTGTTTCGGTGCAATGTTCCGACTTTCACGGCTTTGTCGATCACTGAGTATGCTTCTGCTATGAG	48:T>G	43	5	46	-	0.10	Cucurbita maxima genomic sequences SNP
37	1-4931982	TGCAGACATGAATTTTATAAATAAGATTACAGAACAATTTGCAGAACTAAGCACTGCTAGTTTAGAGCA	39:T>G	38	2	47	7	0.95	Cucurbita maxima genomic sequences SNP
38	1-4932164	TGCAGATTGGAAACAACCCAGCAGGGAGTCGAGCGATAACCAGAGTGCAATTCCAAAAGGTAACTAGAA	63:C>T	38	11	44	1	0.44	Cucurbita maxima genomic sequences SNP
39	1-4932209	TGCAGTCCATTATAATTGTATCAGAGTTCACATTGATTGAATTGAGAAGACAATAAATTATAAGATTCT	32:T>A	39	2	53	-	2.13	Cucurbita maxima genomic sequences SNP
40	1-4932268	TGCAGTAATTGGAACAACAAAATCAAACATAATAAAGGCACACCGAGCCTGTTTGTCTATTTATAATAA	25:A>T	39	5	50	-	1.36	Cucurbita maxima genomic sequences SNP
41	1-5139611	TGCAGATCTTATCTTGGTAAGTAGTTGAGGATTTTTACCTTTGCTTTCCCTTATGCTCCTTGTACTTCT	51:T>A	41	5	47	1	0.41	Cucurbita maxima genomic sequences SNP
42	1-5139653	TGCAGTTTTTTACCGAAGACGATGTAGAGGCGGGGCAGAATAGCGGAGGTTACAGATCGGAAGAGCGGT	41:A>G	36	13	45	-	1.00	Cucurbita maxima genomic sequences SNP
43	2-20584030	TGCAGCTGAAACTCAACGCTTGAGGTTCCAACCATGGGTGTTCCGATGGTGGTGCAGTGGACCGACGCT	14:A>G	36	9	49	-	1.99	Cucurbita maxima genomic sequences SNP
44	2-20584035	TGCAGAAAAAAAATATGGCAGTGTTCCTTTTACTTACCCCCGTGCTTAGCCTTACTGTGCGACTGAAGC	12:A>G	34	2	43	15	1.05	Cucurbita maxima genomic sequences SNP
45	2-20584089	TGCAGAACAATATAACATAATAGTAATTTAGAAAATCAATTTTTATCCTTAGAATCCACAAACCCTGCT	19:A>G	30	2	44	18	2.65	Cucurbita maxima genomic sequences SNP
46	2-20584093	TGCAGAACATAAATATGGATCGGACATGGATTTGATTTCGGAATTTCATCATCAAACAATTACCTGGAA	30:T>G	40	6	48	-	0.73	Cucurbita maxima genomic sequences SNP
47	2-20584132	TGCAGAAGATGCACTCGATGGCATTACCTACAATAAGAGAAATTCAAGAGCGTACCTTTTTGTAGCAAA	51:G>A	43	3	48	-	0.27	Cucurbita maxima genomic sequences SNP
48	2-20584239	TGCAGACTCTCTGAAGTGTCCTTTGTGGTATGTGACCAATCTCTTTGGTACCAAAACTTGTATATTCTT	11:T>G	37	9	48	-	1.42	Cucurbita maxima genomic sequences SNP
49	2-20584479	TGCAGCAAAACAACTGGTAAATAATCTACGATATTATTTGCGTTTATAATTTGAAGTTATTGTACTAGT	49:T>C	36	5	53	-	3.25	Cucurbita maxima genomic sequences SNP
50	2-20584482	TGCAGCAAACCCTTCATTCACAAGCATAGATGCACAAGCTATTATCATCTCGCAAAAAGTATATGTTAC	10:C>T	37	2	44	11	0.60	Cucurbita maxima genomic sequences SNP
51	2-20584486	TGCAGCAAATACAAATAACAACATTGTTTCCCCCTTCAATGATATTTATTATGTGCAGTTATGATATTG	55:C>A	43	1	50	-	0.53	Cucurbita maxima genomic sequences SNP
52	2-20584686	TGCAGCCTTTTCATACAAGGATGTGCCCACCACCACCACCAGCGGCGGCGGCCGCGGCGCAATTCAAGT	61:A>T	35	6	53	-	3.68	Cucurbita maxima genomic sequences SNP
53	2-20584717	TGCAGCGTGACAAGTAACAGTGAGCAAATTCTCTAGCACTTTGCAAACCATAAATAAGCTATTTAGCAG	42:G>C	23	1	37	33	3.27	Cucurbita maxima genomic sequences SNP
54	2-20584773	TGCAGCTGCCACAGGAGCTGCTTCTGCTTTGAATGAACCACTTGCCTGCATGTTTTAGTAAAAAAAAAT	67:A>T	37	9	48	-	1.42	Cucurbita maxima genomic sequences SNP
55	2-20584927	TGCAGGATGAAAACACAGTGACAGATTACATGGGAACACAGCCAGATTTGAATGCCAAGATGAGGTCCA	34:A>T	34	5	49	6	2.71	Cucurbita maxima genomic sequences SNP
56	2-20584952	TGCAGGCAGTCCTTCAAGGTGAGCTGCAATGACCTATAACTTTAGTGGAATGCTCATACTTGACCTGTT	15:A>G	42	6	45	1	0.10	Cucurbita maxima genomic sequences SNP
57	2-20585055	TGCAGGTGAAATGTAAATCATTGAACACGGACAACTACACGACAGCCAATACCGAAGCATGAGAAGGAA	53:G>A	39	1	47	7	0.74	Cucurbita maxima genomic sequences SNP
58	2-20585099	TGCAGTAAAATTTTTATTTCTGTAATTCGGATTATATAAACATAGGATCATAGAAAAAAAAGTATCAGC	61:G>A	48	-	31	15	3.66	Cucurbita maxima genomic sequences SNP
59	2-20585257	TGCAGTGGTGAAGTTCTTTGGTCCATTTGTTGCTGTTTTCAACTTTATGGGCTTACACTGTAAGTTAGG	56:A>T	39	8	47	-	0.74	Cucurbita maxima genomic sequences SNP
60	2-20585337	TGCAGTTTACCCGATCCATACTGTCATGATTGCTGTATTTTCTTCAAAAAGGAAGGGTTATATGCAGTC	17:A>C	37	2	53	2	2.84	Cucurbita maxima genomic sequences SNP
61	2-20585704	TGCAGTTGTAGCTGAAGATCAGTTCGTACTTCCTTTTCTTGCTTACAGATCGGAAGAGCGGTTCAGCAG	38:T>C	40	7	47	-	0.56	Cucurbita maxima genomic sequences SNP
62	2-20585791	TGCAGACTGCAACAGAAAGACAAGGATTCAAGCAACATGAAGTATACACATAAACAAGCTGTTCTCTGT	5:A>G	39	5	50	-	1.36	Cucurbita maxima genomic sequences SNP
63	2-20585803	TGCAGATATAACACTCAAATAGATGCACTTCAAGGGGTTCAGGACCTCAATGGTAGACAAACACTTACA	62:A>G	42	5	47	-	0.28	Cucurbita maxima genomic sequences SNP
64	2-20585893	TGCAGTGTATATGCATATGAACAACATCACTGCCCCGGCATACTCCTTCGACAATTCCCCGGCAACTCC	26:T>C	43	3	45	3	0.05	Cucurbita maxima genomic sequences SNP
65	2-20586034	TGCAGCATACAAAGCAAACAGGCATACCAAATAGGAGCTGAGCTTGAGGGCCTTGTCTTTACAGATCGG	20:G>A	38	4	52	-	2.18	Cucurbita maxima genomic sequences SNP
66	2-20586091	TGCAGCTTGTTTATGAAGGAATCGCAAAAACAATGGGAAGGCGCATTTGGATTACAGATCGGAAGAGCG	23:G>A	41	7	46	-	0.29	Cucurbita maxima genomic sequences SNP
67	2-4926813	TGCAGTGTCTGTTGCGAAGCGCTGAAGGGAGAAGAGGAGGTGAGCAGAATACCATGTGGTCATGTGTAT	50:A>C	37	4	53	-	2.84	Cucurbita maxima genomic sequences SNP
68	2-4927473	TGCAGACGGCCGACGGTTAGTACGTGAAAAAAAATATCAATATTTATACTGCTTCAATACGACGTCGTG	10:C>T	40	9	44	1	0.19	Cucurbita maxima genomic sequences SNP
69	2-4927490	TGCAGTTTGAAGAAAACCACGCCCGAACGTCTTAGTCAATGGCGAGACATAAATAATGGTTCTTCTGTT	22:C>G	35	6	53	-	3.68	Cucurbita maxima genomic sequences SNP
70	2-4927514	TGCAGCTAGTAGTTCAGCAAATAGACGAAGTAGAGAAGCATAAAAATGCAAAAGCTTACGTTTTATTAT	42:A>G	38	6	49	1	1.39	Cucurbita maxima genomic sequences SNP
71	2-4927917	TGCAGAACCGTCGCTAAAAAGTACTGTCAGAAGAAGCATCGGAGTCGGCGGCGAAAAGCCTGGAAAAAT	42:A>C	37	3	54	-	3.18	Cucurbita maxima genomic sequences SNP
72	2-4928318	TGCAGAAACAAGGAAAAGATAGGGGCATATCCTCAGTTACTCGATAATAAAAGCTTCAAGTGCATTACA	52:G>T	40	5	48	1	0.73	Cucurbita maxima genomic sequences SNP
73	2-4928838	TGCAGCCAACAGATAAATTGCATAACATGGAAAGCCTAGGCCAAGAAAAACAAGCAAAAATAAGCGATA	49:A>C	47	-	47	-	0.00	Cucurbita maxima genomic sequences SNP
74	2-4929609	TGCAGTGGTTCTTCAGTGTCCTCCGCCACCGAGAAAACCCAGGAGGTTGCCGTCGGCGAAACGGAAGGC	63:G>A	38	3	53	-	2.47	Cucurbita maxima genomic sequences SNP
75	2-4929680	TGCAGCGATTTATATCTTTTGTTCTTGTTTTTGCTTCTGTTGGACATGTTTTTACCCAACTCAAAGTAT	5:C>T	45	4	45	-	0.00	Cucurbita maxima genomic sequences SNP
76	2-4929836	TGCAGCTGTCTTTTGGAAAATCCCTACTGATCATGTTACTTCTATCATGAAGCCCTTCTATAGGGTTAT	6:T>G	41	7	46	-	0.29	Cucurbita maxima genomic sequences SNP
77	2-4930072	TGCAGTTCTTCTTAGCCTTTGTTCTTTCCCAGCTGAGGGTGCTGAAAATGGGATGGATTTTACAATTGT	14:G>C	37	4	53	-	2.84	Cucurbita maxima genomic sequences SNP
78	2-4930164	TGCAGCACGGCCATGGAAGTGAATGCAGCGGCAAATATATAGCGCCATTGAAGAGAGTGGCGATCTCGA	66:C>T	37	6	50	1	1.94	Cucurbita maxima genomic sequences SNP
79	2-4930173	TGCAGCCACACCTGCGGAATGTAATCGAATACATGTTGCAAGTCAATAAAGATGCTGATGAGGAAGTTT	64:A>G	35	6	53	-	3.68	Cucurbita maxima genomic sequences SNP
80	2-4930193	TGCAGATTTTGGACATTTTGTTACTGGAAAGTAGATGGGCAGGCACTGCAACAATTTTCAACGGAGGCA	25:G>A	35	6	45	8	1.25	Cucurbita maxima genomic sequences SNP
81	2-4930260	TGCAGAAGCCTAGTATTTAGCAAACACTCAATGCATAAAAGAGAGAGAAACAAATACCAAAATTACCAT	43:A>G	35	5	46	8	1.49	Cucurbita maxima genomic sequences SNP
82	2-4930325	TGCAGTTTACTTTTCTGCCTTATTTTTATAATATTGTTCTCCCTAATTGGGTCTTACAGATCGGAAGAG	35:G>A	39	6	49	-	1.14	Cucurbita maxima genomic sequences SNP
83	2-4930515	TGCAGATTTCTCTTTTTGGGGTTGAAGAAACATAGTGGATAAAGTGATGGACCAGAAGAGCTGGCTTTG	31:A>G	40	2	52	-	1.57	Cucurbita maxima genomic sequences SNP
84	2-4930538	TGCAGAAGTAATGCAAATTTACTCTCCGCCTCCAAGAAAACATTAGATAGTTTTCTTGAAAAGACTAGC	27:G>A	36	4	53	1	3.25	Cucurbita maxima genomic sequences SNP
85	2-4930604	TGCAGATGATCTAAAACGATAAAAATAAGGATGTTTTTTCTTTTCTTTTCACTGGATATATGGCATGGC	66:G>T	41	7	46	-	0.29	Cucurbita maxima genomic sequences SNP
86	2-4930724	TGCAGTTACTTTGTTATCACGTGAATTTTTTTCCTTTCATAATGGATGCCAAAGGATGAAATGACTCAT	36:T>G	34	3	50	7	3.05	Cucurbita maxima genomic sequences SNP
87	2-4930738	TGCAGAGGCACATCAGTTCTTGCTCCAGCAGGATCAAGAAAACAGCTTGGTGTATTGAAATGGGAATGG	8:C>T	38	4	48	4	1.16	Cucurbita maxima genomic sequences SNP
88	2-4930747	TGCAGCCATGATCACGCAAACAATTTTGTTAGCCTTTACTGTAATTGTTGTTGCGTCAAATTGTGTATT	38:C>T	40	5	46	3	0.42	Cucurbita maxima genomic sequences SNP
89	2-4931054	TGCAGCACCCCACCGATCGTCGGCCTGGGCGCCGACGGCTGCGATATGCAAGCCGTCGCAATTGAGAGC	34:A>G	45	2	45	2	0.00	Cucurbita maxima genomic sequences SNP
90	2-4931270	TGCAGTGAAACTTATCCATTTTTCTCTTTGAAAAGTCTTTATTCCTATTAGAAGGACCATTTGGACAGG	64:A>C	40	7	47	-	0.56	Cucurbita maxima genomic sequences SNP
91	2-4931349	TGCAGGCTCTGGGTATCGATTTCGAACAGTTCAGGGGATGGCCTTCTCGATCATGTCTGACGAAGATGA	64:G>A	34	4	44	12	1.28	Cucurbita maxima genomic sequences SNP
92	2-4931369	TGCAGCTGCTAAACACAAAATGTAGATCAAATGAGAATTGAATGGTAGAAGAATGAGAACTTACAGATC	10:A>G	36	5	53	-	3.25	Cucurbita maxima genomic sequences SNP
93	2-4931397	TGCAGCTCAGACCCAAAAACACTTGAAAAAAGCAGTCCTCTTGTGAAAGTTTTTTACAGATCGGAAGAG	38:T>C	39	6	49	-	1.14	Cucurbita maxima genomic sequences SNP
94	2-4931517	TGCAGGCCTGCAACTATCACAAAGGAGAGTGACAATGCAGCAAAGAACAGCAGGCTTTCGAACACCATA	43:A>G	40	5	49	-	0.91	Cucurbita maxima genomic sequences SNP
95	2-4931606	TGCAGAAGCAAGAAACAGAAAGTTGCAGCCAAGGAAGCTGCACTGATTCCTCAGCCGCCATATCTCCAT	27:G>A	44	5	45	-	0.01	Cucurbita maxima genomic sequences SNP
96	2-4931729	TGCAGTAAAAAATTATTTGCTTTTCATTTTTGTTTTCCAATTTAGATTACAGATCGGAAGAGCGGTTCA	36:C>T	37	5	52	-	2.53	Cucurbita maxima genomic sequences SNP
97	2-4931753	TGCAGGTTGATTTTGCCCTTCAAAGAAATAGGCAAAACCTGGGCAGGAGATATGTTGAGATTTTCAGGA	38:C>A	37	8	49	-	1.67	Cucurbita maxima genomic sequences SNP
98	2-4931959	TGCAGACATCTTCCCAACTTGAATGAATGTCAGATTTGTAATTTCGGATTTGCATTTTTTTATCTATGC	28:G>C	42	4	48	-	0.40	Cucurbita maxima genomic sequences SNP
99	2-4931998	TGCAGCAGTCTCCCATGATTATGAGTGAACTTCCACTAGATCCATTCATAGGATTCTAATGTACTTCAG	53:T>C	39	5	50	-	1.36	Cucurbita maxima genomic sequences SNP
100	2-4932128	TGCAGAACTCTGCTGCTCTACCTTTGTTTTCAATCATTTCTTCTCTTATTTACTATGTATGATCAAATG	30:C>G	39	7	48	-	0.93	Cucurbita maxima genomic sequences SNP
101	2-5139468	TGCAGAGGAATCAAGAAAAATATATAGAGTTTTTTCTTCTAAGAGCAAGGGAATTACATTCTCTTCCAA	23:A>C	39	7	48	-	0.93	Cucurbita maxima genomic sequences SNP
102	3-20584390	TGCAGATCCCTTCCACCGTCGAGTTCCACCCACAGTGCGTTACGAACCCAACGATTGACGGATGCGATA	50:A>C	29	2	43	20	2.72	Cucurbita maxima genomic sequences SNP
103	3-20584570	TGCAGCATAGCTTAGTGGTTGAGATATTAGATCGTCGAATTGACACTTTGGTGTCACGGCTACTAGGGT	35:C>T	38	8	46	2	0.76	Cucurbita maxima genomic sequences SNP
104	3-20584656	TGCAGCCGAAGGACGTGCAGCCGGGTCCCGTTGCAAGCATAATTGCACGAAACTTTTAGCATCGTTCGA	63:G>A	41	7	46	-	0.29	Cucurbita maxima genomic sequences SNP
105	3-20584847	TGCAGGAAAGATTCAAGAAGGAACATGGAAGATCACGGACGAGTACGCGAGGTCGGAGCTAGACTTTCT	16:G>A	40	9	45	-	0.29	Cucurbita maxima genomic sequences SNP
106	3-20584860	TGCAGGAAGAGGAAGCGAGTGGAGGTTGAGAAAAGTTATATGAACCGGATGACGACGTTTCTGCACAGC	13:A>C	34	10	50	-	3.05	Cucurbita maxima genomic sequences SNP
107	3-20584985	TGCAGGGAATATGTCTGCCCCAAGTCTTTTTGTATGTCACAAATAGAATTCCTCCACGAGATCCTTGGC	49:T>A	39	3	40	12	0.01	Cucurbita maxima genomic sequences SNP
108	3-20585339	TGCAGTTTCAAGGCAGCCGTCGGCTCCGTCAGTACGGCGAAGGGAGGAAAGGAGTCATCGGCGTTTGAT	57:T>C	38	5	51	-	1.90	Cucurbita maxima genomic sequences SNP
109	3-20585660	TGCAGTAAGTATCATACCATTGTGAAGAGTCGTGACACTATTTTCAAATTACAGATCGGAAGAGCGGTT	7:A>T	34	2	34	24	0.00	Cucurbita maxima genomic sequences SNP
110	3-4927179	TGCAGGTTCTGACTATGGAGTATGTTCCTGGAATTACAGATCGGAAGAGCGGTTCAGCAGGAATGCCGA	5:G>A	36	6	52	-	2.91	Cucurbita maxima genomic sequences SNP
111	3-4928388	TGCAGTTGCATGGGAAGTGAAAGTATAAGAACATAGTTTATGCATGGTATAATTTACAGATCGGAAGAG	18:G>A	38	4	51	1	1.90	Cucurbita maxima genomic sequences SNP
112	3-4929880	TGCAGTTCCTTTTTAGATTGGAGCCATTATTCATACACAGACACACCTTTTCTTACAGATCGGAAGAGC	37:C>T	35	7	52	-	3.32	Cucurbita maxima genomic sequences SNP
113	3-4930247	TGCAGTTTTTCCGAGAGAACTCTCATAGAGTGATGATAACTTCGGAAGACTCTAAAGTACGCATATTTG	25:T>A	40	3	45	6	0.29	Cucurbita maxima genomic sequences SNP
114	3-4930297	TGCAGAAAATCATTAGTTGCCATGGTTAGCAAAGTACACACCAAATCAGAAACTACTCATGAATTTTAG	68:G>C	37	8	49	-	1.67	Cucurbita maxima genomic sequences SNP
115	3-4930496	TGCAGCTTCATTACTTGTGGCTCCATCTCCCAACAAAGCTCCCAGTAGCTCCCTCTAAACACACATATA	13:C>T	35	11	48	-	2.04	Cucurbita maxima genomic sequences SNP
116	3-4931018	TGCAGCTGAGCCAAGCTCCTCTTCGATACGCAACAGCTGCGCATAGGTGAAAATAGACAACACAGAATT	68:T>C	38	6	50	-	1.64	Cucurbita maxima genomic sequences SNP
117	3-4931153	TGCAGCTACAATGGGGTTTGATGGAGAATCTGTTAGTGCGGTAAGGTTATGATATACAATATAAGAAAA	11:T>G	36	6	52	-	2.91	Cucurbita maxima genomic sequences SNP
118	3-4931174	TGCAGATTGAATATGAATAGGAAGTAATAATGGCATCTAGGTTTATATGAATAGGAAGTAATAATGGCA	28:A>T	39	4	51	-	1.60	Cucurbita maxima genomic sequences SNP
119	3-4931257	TGCAGATTCCAATGGAGGAAGCAAAGGCTTCTGTCTGACAAGGTAAAAAATAATAATGGTGATGATTAG	58:G>A	36	11	47	-	1.46	Cucurbita maxima genomic sequences SNP
120	3-4931592	TGCAGTCTTATAATGGGCCAAAAATGGAGCCCATTCCAAATATTTGGGCTCTGAAATTAATTACAGATC	26:G>A	32	2	48	12	3.20	Cucurbita maxima genomic sequences SNP
121	3-4931659	TGCAGGGCTTAGTTGATTCTTCCAACATTCTGTTGGCTGGGTAAGAACTTTCCAAAGGGTTCTTTCATC	13:T>G	37	7	50	-	1.94	Cucurbita maxima genomic sequences SNP
122	3-4932050	TGCAGAGATCCACAAAAACTAGTTTGTAAATTCGAACCCAAATCACAGTTGTATAAACTCAACTCAAAG	54:A>G	34	7	46	7	1.80	Cucurbita maxima genomic sequences SNP
123	3-4932685	TGCAGTCGCCACGAGTCCCAAAAGCGGCGAGATTGGACACTTTCGGGCCATATCTTACAGATCGGAAGA	5:T>C	36	11	47	-	1.46	Cucurbita maxima genomic sequences SNP
124	3-5139848	TGCAGCGTTCAATTGTCTCCCTGTCACCACCTTCTGCTTTGCTCTTATTTTCAGGTTCTAAACCATAAT	35:G>T	40	3	47	4	0.56	Cucurbita maxima genomic sequences SNP
125	4-20584045	TGCAGAAAAGTATTAGATTAGTAGCAAATTTGCATCAACAAAAACAAAATGTTAGCCTATATGTTTACA	28:T>C	52	3	38	1	2.18	Cucurbita maxima genomic sequences SNP
126	4-20584096	TGCAGAACATTATCTTGTCTAAAGCAATCAAGGGTTAGTAGCTTTCTGTTCCTGATTTTCATGTTTGGT	41:C>T	36	1	42	15	0.46	Cucurbita maxima genomic sequences SNP
127	4-20584098	TGCAGAACCCCTTCTAGCTGGTGATAATTTAGGGAGAGTTGCAATCTTTCATTAGTCGAAGGATTGCGT	52:T>C	44	4	44	2	0.00	Cucurbita maxima genomic sequences SNP
128	4-20584149	TGCAGAAGGCAATCCTATCTGTGGATATGAAGAGCAGACCTGCAATGGGTCCAACTGTGGTTGACAGAT	53:A>G	45	6	38	5	0.59	Cucurbita maxima genomic sequences SNP
129	4-20584227	TGCAGACGCTCTTCAAGGAAAAGCAAGAAAAAAGGACTCTCAGAGGAGAGGAAAACTGGGAGAACGGAG	65:G>C	37	-	40	17	0.12	Cucurbita maxima genomic sequences SNP
130	4-20584275	TGCAGAGAGGCTGAACTACGTTTGTCTACATTATAGAAAATTGAGATTACAGGGTATCTGTGATGGAAA	11:T>A	35	2	38	19	0.12	Cucurbita maxima genomic sequences SNP
131	4-20584297	TGCAGAGCCAAAAGGAAGCAAAAACGACGTCATTTTTCACTCATCTTGGTTTATGAAAGTTACAAAATA	68:A>T	38	3	53	-	2.47	Cucurbita maxima genomic sequences SNP
132	4-20584380	TGCAGATCACTGCCGTTCCATTGATATGCTTGATTGACAGCGGCTAAGGCGGTGGCATAGATCTGATCA	63:T>A	41	4	41	8	0.00	Cucurbita maxima genomic sequences SNP
133	4-20584432	TGCAGATGTCGTAAATGGCTTCGTTGTCAAGGAGCACAGCAACATCGGTATGTTCCAAGAGGGAATGCG	22:G>A	33	4	44	13	1.57	Cucurbita maxima genomic sequences SNP
134	4-20584517	TGCAGCAATTATAATAAACCCATCAATCAACAATCACAAAAACTATTATCCCCGTTCTTCAGTTCAATT	53:G>A	36	3	45	10	1.00	Cucurbita maxima genomic sequences SNP
135	4-20584530	TGCAGCACTCATCCATGTTTTGATACTATGTAACTGTGTTCACAATATGAATACAAATATTACAGATCG	11:T>C	50	7	37	-	1.94	Cucurbita maxima genomic sequences SNP
136	4-20584618	TGCAGCCACCTTCCTGTTTCTTCCTCCTACTGCCAAATATAAATTGGTTCTACTGAGACAATGAAAGAA	27:T>C	42	3	42	7	0.00	Cucurbita maxima genomic sequences SNP
137	4-20584777	TGCAGATGCGCGGTCTACACTCCTTTTGAGAAAAAATAAAATAACATGGAACGAGATAAATACTCAATA	5:A>C	40	4	35	15	0.33	Cucurbita maxima genomic sequences SNP
138	4-20584806	TGCAGCTTCATCCTTCGCTTCGACATCAAACCTCGGCGCACCCTTCAAATCCTTCAACTGCCAGTAGGG	68:G>C	39	2	32	21	0.69	Cucurbita maxima genomic sequences SNP
139	4-20584820	TGCAGCTTCTTGTTTTGTCTTCTGAATTTGATCTGGGTTTTTGCGTATTGGTTGTGTTTGATGAAATGA	25:A>T	40	4	36	14	0.21	Cucurbita maxima genomic sequences SNP
140	4-20584856	TGCAGGAAGAAAATAACGAACTTGATAGTAATGATTGGGGCATTGCAGAAAATCTTCCCATGATGAACT	62:A>G	47	6	41	-	0.41	Cucurbita maxima genomic sequences SNP
141	4-20584907	TGCAGGAGCTGCTACATATATGAAGGGGGTTGGGGTAAATGGTGAAGGCTTTCTGAGCTCATAAATAGA	62:A>C	48	8	38	-	1.16	Cucurbita maxima genomic sequences SNP
142	4-20584988	TGCAGGGAGAAACTCAAAATGGGAAAGCGCCATGGCAAGGGGTACTCTTTCTCTCTATCTCTTTTTCCC	56:A>G	39	1	36	18	0.12	Cucurbita maxima genomic sequences SNP
143	4-20585157	TGCAGTCAAGTAAATGAAAATGTGGCTACAAAAGTGTATGTTGGAGGCATTCCATATTATTCAACTGAG	65:T>C	47	7	40	-	0.56	Cucurbita maxima genomic sequences SNP
144	4-20585192	TGCAGTCGTTGGACGTGTCCTATTGCCGAAAGTTGACCGACAGGGGATTCTCAGCTGTTGCAGAAGGAT	13:C>T	43	6	45	-	0.05	Cucurbita maxima genomic sequences SNP
145	4-20585253	TGCAGTGGCGCGGTTTCTCCTTACACTAACACGCCGTAGTGTTCCACAAACAGAAACGAAGACAGATAA	55:A>G	45	3	46	-	0.01	Cucurbita maxima genomic sequences SNP
146	4-20585302	TGCAGTTCTCTAGAAATTGCTTCATCATTTTCTGTATGCCAACAATATCCAGACGAACAAAAAGAAGAA	22:C>T	45	7	42	-	0.10	Cucurbita maxima genomic sequences SNP
147	4-20585318	TGCAGTTGCTGGACAGATACTGTCAAGTGATGAACCAACCAAGCGATTCTCGATCTGATTTCTCTGCTT	53:T>C	44	4	35	11	1.03	Cucurbita maxima genomic sequences SNP
148	4-20585324	TGCAGTTGGCTTGACGACGTCGGGTATGGATGATTTTCGGCCAAATAGGAGACTGGCTGAATTTACATT	18:G>A	40	4	34	16	0.49	Cucurbita maxima genomic sequences SNP
149	4-20585348	TGCAGTTTCGTTTGGGGAGAACTGAAAACATGAGTGAGTGGCGGTCTATTTGTATGTTTGTATGTTCGG	21:C>T	49	7	38	-	1.39	Cucurbita maxima genomic sequences SNP
150	4-20585398	TGCAGATTGATAAACATATTAGAGACCAAATGTGTTCGTAAAATAAAGACAAAACCATTACATAATAAA	10:T>A	52	4	36	2	2.91	Cucurbita maxima genomic sequences SNP
151	4-20585555	TGCAGCAATATTGTCCAGTTGGTTGAATCAGGAAAAGCGATGTTCTTTGACATTACAGATCGGAAGAGC	32:A>T	50	4	40	-	1.11	Cucurbita maxima genomic sequences SNP
152	4-20585594	TGCAGCTAAACAAGTGGCACGGATGGTTGCATGTAATTACAGATCGGAAGAGCGGTTCAGCAGGAATGC	29:C>T	40	10	44	-	0.19	Cucurbita maxima genomic sequences SNP
153	4-20585613	TGCAGGAAGAGAGACCAACCAAAGTAACTTGTATAACACACCTCAATGCGCCATTACAGATCGGAAGAG	30:G>A	36	4	54	-	3.60	Cucurbita maxima genomic sequences SNP
154	4-20585639	TGCAGGGTACCCTACAAAAAGAAAACCCCACCAAAACTTGTTACAGATCGGAAGAGCGGTTCAGCAGGA	39:G>A	42	8	44	-	0.05	Cucurbita maxima genomic sequences SNP
155	4-20585867	TGCAGAGATCCATGATGCAAAAAAGCAGTCAACATTACACCTTTGATAAATATGAGACAGCAACCTTGT	5:A>G	47	5	33	9	2.45	Cucurbita maxima genomic sequences SNP
156	4-20585889	TGCAGTGATGGAAAGAGACATGTAAAACATACTGTCTTAGGTCTGCACGTTCGATCGACAATTTTCTTG	38:A>G	49	4	40	1	0.91	Cucurbita maxima genomic sequences SNP
157	4-20585954	TGCAGCATTATTACACAATGTTCAAACAGGAAATCTTTAGTGAATGGTTGTGTTTTACAGATCGGAAGA	18:T>A	45	11	38	-	0.59	Cucurbita maxima genomic sequences SNP
158	4-20585959	TGCAGCTAATGACCGTGTAGATACTGAGCAGGAGTTATCTGAGAAGGAGATACAATTACAGATCGGAAG	28:C>A	48	7	39	-	0.93	Cucurbita maxima genomic sequences SNP
159	4-20585996	TGCAGTTCCTTCTCAGAAAGTTATAGCCATAGTTACAGATCGGAAGAGCGGTTCAGCAGGAATGCCGAG	19:G>A	46	5	43	-	0.10	Cucurbita maxima genomic sequences SNP
160	4-20586169	TGCAGAGTGAAATTCTGGACAAAGGACGGGAACTTCATGCATTGAAGATTACAGATCGGAAGAGCGGTT	5:A>G	35	8	51	-	2.98	Cucurbita maxima genomic sequences SNP
161	4-4926908	TGCAGATTATTCCATACCATCACATGCCAGGTCATTACTTTCCTTCATAACTTCACTGCTTCCTACTTT	42:C>T	48	7	38	1	1.16	Cucurbita maxima genomic sequences SNP
162	4-4926957	TGCAGCCATGTGATTTGGTCGAAAAGGTTTATCCTGTTGATTTTAGATCTACTAAATATTTGTACTTTG	21:A>G	47	5	42	-	0.28	Cucurbita maxima genomic sequences SNP
163	4-4927287	TGCAGTTTTAGCGTATTTATTTTGCATCAGCACCCAAAAACAACGAATCTAAGGAACAACCTGCAATAT	31:A>G	46	13	35	-	1.49	Cucurbita maxima genomic sequences SNP
164	4-4927936	TGCAGTTTGAAATGACATGATGACAAACTTCCTAATGGAACTACGTGCGATCGCTATACTTCGACGCAG	47:C>T	40	4	50	-	1.11	Cucurbita maxima genomic sequences SNP
165	4-4928088	TGCAGGAGGATGGGTGCAAAAAATTGTGTTCTTCTCCTTGATGTAAACAATAAACAGCAAGATTCCAAT	39:G>C	39	5	50	-	1.36	Cucurbita maxima genomic sequences SNP
166	4-4929360	TGCAGCATGAAACCTAGTAATAGACTAAACATCAGGAAATGTATCCTCCAAATTCAGATGGTGTATCAT	48:C>T	47	5	42	-	0.28	Cucurbita maxima genomic sequences SNP
167	4-4929492	TGCAGGTGGTAGTTTTCTAACTCCAGCGGTCGCATAGAGGAAAAGAGAAGTGCTTTCATGGGCACGCTT	21:T>C	39	4	51	-	1.60	Cucurbita maxima genomic sequences SNP
168	4-4929823	TGCAGCTTTGGATGATATCAGATTGTTATCTGGATGAATTGTACAGTGAAGAACACAAAACTCAGAGTG	56:A>C	39	6	49	-	1.14	Cucurbita maxima genomic sequences SNP
169	4-4929867	TGCAGACTGGCCTACAGTGAAAAGACATATCACAAGTCTCAGTCATGTGGAGGGGGAACCGCTGCACCC	24:A>G	47	8	38	1	0.95	Cucurbita maxima genomic sequences SNP
170	4-4929976	TGCAGATTGATCAATTAGAAGCCAATCCTTCGATTCTCGAATCGCCATTGCTTGTGATGTTGCCGGAGC	37:C>G	53	5	36	-	3.25	Cucurbita maxima genomic sequences SNP
171	4-4930025	TGCAGATGTGAACCATAACCAGGACACCCCAGTACGAAACCTCTTGCTTCCGTTTTCATATTTACATCC	30:A>G	42	4	48	-	0.40	Cucurbita maxima genomic sequences SNP
172	4-4930148	TGCAGTTGAAGTTGCTCTTGCCATAATCCAAGGACCTTCAGCAGAAGTGTCTCGAGGAGTGATTAGAAG	59:T>C	51	6	37	-	2.23	Cucurbita maxima genomic sequences SNP
173	4-4930352	TGCAGCAGTAGAAACCTTACCTCTTCTTTGTTTCCCCAACCATCATAACTAACATAGAAACCATTTACA	5:C>A	47	12	35	-	1.76	Cucurbita maxima genomic sequences SNP
174	4-4930603	TGCAGTGAGACTGGCTACCGTATTCCCCTGAAATGTGTGGAGATCAAAGACACTTCAAAAGTTTCCAAT	67:A>T	41	7	46	-	0.29	Cucurbita maxima genomic sequences SNP
175	4-4930680	TGCAGCACGTAAGCCAGTTGGAACGCTAAAATTTCCGACCAATACCACAACGTCAGTGGCATTACAGAT	44:C>T	44	7	43	-	0.01	Cucurbita maxima genomic sequences SNP
176	4-4930790	TGCAGAACTTGCAGCTCACTGCCTTAGTAGAGATCCTAAAGTCAGACCTGTGATGAGTGAAGTTGTAGA	66:A>T	47	9	38	-	0.95	Cucurbita maxima genomic sequences SNP
177	4-4930831	TGCAGAATTCAAAAGACGGTAAGAAGCAGGTCAAAAAGAATAGGCACTGCAATTACAGATCGGAAGAGC	14:G>A	43	6	44	1	0.01	Cucurbita maxima genomic sequences SNP
178	4-4930839	TGCAGTTGCCTATGGAGTTATCAAGAGAACAAACGAAATGGTTGAAGAGCTTGTTAGACAGATTGACAC	33:C>T	46	2	33	13	2.14	Cucurbita maxima genomic sequences SNP
179	4-4930896	TGCAGTTTACTGTTCAGTGCTTTCTGATAAGTACATCCTTTTGTCCTTACTTTACAGATCACCCTTTTC	23:C>A	47	3	40	4	0.56	Cucurbita maxima genomic sequences SNP
180	4-4931192	TGCAGGGGCTTTTCCACCCGGCTCGGAAAGTTCGAGAAGTATACTGGAAAATCTATAACTCACTGTACA	31:T>C	42	5	44	3	0.05	Cucurbita maxima genomic sequences SNP
181	4-4931235	TGCAGCGATACGTAATGTTCTAAAGCAGACAATATTTATTAGCAATGAGCAAATATACTAAAGTATCAG	43:A>G	49	5	40	-	0.91	Cucurbita maxima genomic sequences SNP
182	4-4931362	TGCAGATTATTGAGAAAGGACCCATAAGAGACTATTTGGGACGTCCATTACAGATCGGAAGAGCGGTTC	46:A>G	46	12	36	-	1.22	Cucurbita maxima genomic sequences SNP
183	4-4931488	TGCAGCAGTAAAGTCACCGTAAAGTTAGTTGAGTCGAGTCGAGTCGATACCTCCCTTTTCCTCTCGTTT	29:T>C	41	4	49	-	0.71	Cucurbita maxima genomic sequences SNP
184	4-4931739	TGCAGATTTTGTTCTGTGCATCGGTGATGACAGATCAGATGAAGACATGTTCAAGGTGATCTCGTGTTC	15:G>A	41	4	41	8	0.00	Cucurbita maxima genomic sequences SNP
185	4-4931835	TGCAGAATAACTTTGCGTCTTGCTTTGAACAACCAACTGAATAATAATTCAATAAGGTCATCTTCTATA	58:C>T	44	5	36	9	0.80	Cucurbita maxima genomic sequences SNP
186	4-4931873	TGCAGATCGCAGCAGTAACTAGCAATGGTATCAACAGCATCATCTGCAAGCTGGGGTTTATCTTGGCGC	38:A>C	50	9	35	-	2.65	Cucurbita maxima genomic sequences SNP
187	4-4931947	TGCAGCAGAGGAATCATCATCGTCTTGTATTATGATTCACGACGATTTTGTCGATTCGTATGAGGAAAT	6:A>G	46	9	39	-	0.58	Cucurbita maxima genomic sequences SNP
188	4-4931962	TGCAGGGTGGAGCAGAAAGCAATGAAGAAAAGTAGGAAACAGAAAACCCAATAGTATACTAACTTTATA	20:A>G	38	3	53	-	2.47	Cucurbita maxima genomic sequences SNP
189	4-4931992	TGCAGAGTTCCTCGAGTCCAACCGACAAGTCAAGTTCCGAGGAGGAAGAAGCTGTGGAACACTTGATGA	59:C>A	45	8	41	-	0.19	Cucurbita maxima genomic sequences SNP
190	4-4932197	TGCAGCTGCTGTGCATTGCTTCTTACTAACACTCCCACTGCTCTCTCCCTGTCGATCAATCAATCAAAC	53:G>A	47	5	42	-	0.28	Cucurbita maxima genomic sequences SNP
191	4-5139552	TGCAGCATCTCACAAAGAAGAGGTTGGGAGACTAAGGTATGTATCTGTTTTTTTTTTCCCCTCTTCTTT	57:C>T	53	4	35	2	3.68	Cucurbita maxima genomic sequences SNP
192	5-20584033	TGCAGTCTTCTTGAGCCTGTGAAGGAGGTTGCCCAAGGATGCAGGGCTGTGCCGTATGGGGGAGTGAGA	66:A>G	50	6	38	-	1.64	Cucurbita maxima genomic sequences SNP
193	5-20584147	TGCAGAAGGAGGTGGAGAGGATGAATGCACTGACCATGATTGAGAAATTGAAGGCGGAATTTCTAAGCA	67:C>T	47	3	44	-	0.10	Cucurbita maxima genomic sequences SNP
194	5-20584170	TGCAGAATAGATTCACAGCACACAGTTACCTGATTCATTAGGCCTTAGGCGACCACCAGGAAGCTTGAC	65:T>G	49	3	42	-	0.54	Cucurbita maxima genomic sequences SNP
195	5-20584237	TGCAGACTCGTATAAAAAACAATTCTATCACCGTTCACCCAAACAAGCAAACAAACTTTGTATGGCCGG	52:A>G	44	1	38	11	0.44	Cucurbita maxima genomic sequences SNP
196	5-20584267	TGCAGAGAGAAAATTTTGAGAAAAAAATCTACTATTCAAGTCGAACGTCTTTCTGTTGAATAACTCGAC	28:C>G	42	5	44	3	0.05	Cucurbita maxima genomic sequences SNP
197	5-20584277	TGCAGAGAGTAAAGGCCATTTCGGTTTTATAGCGCTATTCGTGTCGCGCCTTTTCGACGCTCCGGCTTG	23:G>C	45	3	42	4	0.10	Cucurbita maxima genomic sequences SNP
198	5-20584339	TGCAGAGTTATGGCCCATGAGTACCCGTCCCAAATGGATAGGGATACTCAATCTAGAGAGCAAAATGAA	10:T>G	42	5	44	3	0.05	Cucurbita maxima genomic sequences SNP
199	5-20584396	TGCAGATCTCACTTTGGGACGGTATCATACCTTCCAAAGAGATGGCCAAATTTCAGATCCATACTTCAA	43:G>A	43	3	48	-	0.27	Cucurbita maxima genomic sequences SNP
200	5-20584444	TGCAGATTCACACGCCAAAGACCAAACAGATGATAGTAGTATGGAGGGTATGATGCCTGAGCTATGGCA	52:A>C	47	3	44	-	0.10	Cucurbita maxima genomic sequences SNP
201	5-20584458	TGCAGATTGTCTCGTCACTGGTGAAAAGTGTTCTGTCAATCCTTCTCCTATTTTTATATTCTAGTTTCA	28:T>A	51	2	41	-	1.09	Cucurbita maxima genomic sequences SNP
202	5-20584485	TGCAGCAAAGGGTTCAAGAGCTCAGCAACAAAGTTAGTAAACAGAAGTAATGATCGTTGAAACACAATT	27:A>C	46	3	45	-	0.01	Cucurbita maxima genomic sequences SNP
203	5-20584519	TGCAGCAATTGGATTGGATGGTTCCTTGTAGTCAATAAACAGCCCATTGGATCATGGAAAAATATGGAG	60:A>T	47	4	43	-	0.18	Cucurbita maxima genomic sequences SNP
204	5-20584555	TGCAGCAGGAGAAGTACGAAGAGCTCGGGGTGTTGCTGAAGCCATTTGGACCCGAAAAGGTCTCCCCTA	49:A>G	40	2	45	7	0.29	Cucurbita maxima genomic sequences SNP
205	5-20584609	TGCAGCCAAGCAGTCTCTCTCACCACCCAACTCCGAGACTAACCACTTACCACATTCATATTTATTTAC	40:A>T	33	2	39	20	0.50	Cucurbita maxima genomic sequences SNP
206	5-20584610	TGCAGCCAAGGATCCAGCGTGGCGGAGGCTTTGAGAAAGGCCACAAAAGTACTCGAGGACCGGCGAGAG	22:C>G	42	2	35	15	0.64	Cucurbita maxima genomic sequences SNP
207	5-20584669	TGCAGCCTCATTTTCGTCCCCACGGGAAGCCCAACCAGTCTCGGTAACTATGACTTCCATTTTCTGATA	9:A>G	47	3	41	3	0.41	Cucurbita maxima genomic sequences SNP
208	5-20584729	TGCAGCTAAATATAATACATTGGCTTAGTTTCTCAGCGAGCATGGGTCTTATATTTGTTTGGGACCTGT	34:A>C	49	4	41	-	0.71	Cucurbita maxima genomic sequences SNP
209	5-20584737	TGCAGCTATATGAAGTTCTCTCTGGACTGATATTTTCCTTGTCTTCAGAGTTTCTAGAATTGATTGTCT	10:T>C	43	5	35	11	0.82	Cucurbita maxima genomic sequences SNP
210	5-20584755	TGCAGCTCTAGTATCAATGATCGAAGAATCGATGCGGGTTTTTCGGGATTTTTTACGTGCTGATAAGGA	34:C>T	49	3	42	-	0.54	Cucurbita maxima genomic sequences SNP
211	5-20584766	TGCAGCTGAAGAACTGGTGCCCCATATGCAAAGCATCTGTGGAGGAATCTGCTTCAGCTTTGCCTTCAT	55:A>G	43	6	45	-	0.05	Cucurbita maxima genomic sequences SNP
212	5-20584801	TGCAGCTTCACGAATCAGGTCTCTGAAGGTTAGTAAACGTGATCCGCCGTCGATAACGCCCTGTTGACC	68:C>G	48	3	42	1	0.40	Cucurbita maxima genomic sequences SNP
213	5-20584958	TGCAGGCATGCCGGTTATTCATATTCAGGTCGTGCTGCTGCATATGCGTTCGGTAACATTGATCCAACA	29:T>A	47	5	42	-	0.28	Cucurbita maxima genomic sequences SNP
214	5-20585120	TGCAGTACTTCAAAGACAATATAGACCGTGATAATCCAGCTTACAACACAAAATATGGAATCTATTCTC	26:C>A	45	4	43	2	0.05	Cucurbita maxima genomic sequences SNP
215	5-20585299	TGCAGTTCTATTCTTTTCTTTTTTGTATTTTATGGCACTCACATTTCGATGATGAACTGTTATGCTGAT	34:G>A	46	7	41	-	0.29	Cucurbita maxima genomic sequences SNP
216	5-20585332	TGCAGTTGTCCCAATATTCGCAAAATGTAGTCTCTCATTATCAGAATCCAAGGAGACGTGAACCTGAAA	39:A>T	43	5	46	-	0.10	Cucurbita maxima genomic sequences SNP
217	5-20585526	TGCAGATCAAAAAAGAAAGAGCTTGTGGGTGATGTCATCTTCATTTACAGATCGGAAGAGCGGTTCAGC	24:G>A	45	5	41	3	0.19	Cucurbita maxima genomic sequences SNP
218	5-20585967	TGCAGGATATAATATCAGAGGCTTTGCAGCCAGTGGTACCACTTTTGTAATGTTACAGATCGGAAGAGC	30:C>T	47	6	41	-	0.41	Cucurbita maxima genomic sequences SNP
219	5-20586016	TGCAGACCATGACGAAGTTATCGAGATCAAGGACCCTGCCCCTAATCAATTGCAGAAACTTACAGATCG	40:C>T	46	4	44	-	0.04	Cucurbita maxima genomic sequences SNP
220	5-20586045	TGCAGGCTGCAAATCACAGGAATTCAGAGTAATTGCCATCAAATTGACAACATGCTAGCTTTATTACAG	26:G>A	40	8	46	-	0.42	Cucurbita maxima genomic sequences SNP
221	5-20586163	TGCAGGTTCTGTAGCCAGATTCAGATGTGCATCGGTTTACAGATCGGAAGAGCGGTTCAGCAGGAATGC	10:G>A	42	11	41	-	0.01	Cucurbita maxima genomic sequences SNP
222	5-20586177	TGCAGCCATCAAATCGGCTTTGATGACAACGTCAACAACAATGGACAGAGCAGGAAGACCTCTTACAGA	30:G>A	45	10	39	-	0.43	Cucurbita maxima genomic sequences SNP
223	5-4926966	TGCAGTAGTGATACGTTTCTCCTCCTCAACTGTAAGCAAAATGAAGATATATAAAAAAGTTGGAATTTA	12:A>G	40	5	44	5	0.19	Cucurbita maxima genomic sequences SNP
224	5-4927150	TGCAGAGAGCCAACTCCGAGCCCCTCGTACACCGTTGGCAGTGAAGTGGTCTTCTAATTGATGAGATTG	26:G>A	48	5	41	-	0.55	Cucurbita maxima genomic sequences SNP
225	5-4928525	TGCAGAACTCACTGAGACACAAGTTATTTATTCTCCAATATGGTGTCATTGTTCTAATAGGCTCAGATT	44:G>A	46	4	44	-	0.04	Cucurbita maxima genomic sequences SNP
226	5-4929388	TGCAGAAGAGACTGCAAGCAAGAGGCTCCAAAGCTGTTCTTGCTGTTTGATGGTGATATCATAACTATA	61:T>C	50	4	39	1	1.36	Cucurbita maxima genomic sequences SNP
227	5-4929393	TGCAGCCTTTGGAACAGCCCCCAATAAGGGATTGGTCACAGGAGATGGAGCCCTGGCACCATTAGGTTG	9:T>C	49	3	42	-	0.54	Cucurbita maxima genomic sequences SNP
228	5-4929574	TGCAGGAACGACGTACATCGATAAGTATAAGTGTGGTTCGATTCGTGTATTACAGATCGGAAGAGCGGT	33:T>C	38	14	42	-	0.20	Cucurbita maxima genomic sequences SNP
229	5-4929878	TGCAGCCATGATTCAAGGATCTCAAGCTTTTCGTGTAAATTTGATCATCGAGGAAGTATACAAAATTTT	20:C>G	41	8	45	-	0.19	Cucurbita maxima genomic sequences SNP
230	5-4929883	TGCAGCAACCTCCATTCCGGCTAAAGTTTTACCATTGCTGCACTGTGCGTTACAGATCGGAAGAGCGGT	15:T>G	43	8	43	-	0.00	Cucurbita maxima genomic sequences SNP
231	5-4930033	TGCAGCTTTCCTCCTCTCCTTTTCATATGTCCATACTTTCAACGAAATAGTTTCTTATCTAAAAAACGT	15:C>A	46	9	39	-	0.58	Cucurbita maxima genomic sequences SNP
232	5-4930054	TGCAGATACGACACCGTTTCGGTGGTTGGAAGTGACAGAAACACTCCCAAACAAAGACAAGGATATGGA	67:G>T	51	1	42	-	0.87	Cucurbita maxima genomic sequences SNP
233	5-4930273	TGCAGGCCCTTCAAGCTGAGGGTAGCTACACCAGAGAACTGCCTAGAACTCCAACAGAAAAACATTCCT	48:C>A	51	1	42	-	0.87	Cucurbita maxima genomic sequences SNP
234	5-4930772	TGCAGCCTGTCGAGATGTGAAGCATCACTGATGGGGATTCTGACTGACAGCACCCAAGCTTAGTCACAG	28:T>G	43	7	44	-	0.01	Cucurbita maxima genomic sequences SNP
235	5-4930858	TGCAGTGGCATTTAGTATATTAGAATTGAAGAAAGAACTTGCTTTACTGAGCAACTTCTTTACAGATCG	40:G>A	47	9	38	-	0.95	Cucurbita maxima genomic sequences SNP
236	5-4931086	TGCAGATAGGATTTCTCTCAGACCAAAAGTGGAGCTTGCAACTGCAATTTGGCCATGGAATTTGCTCTC	7:A>G	50	7	36	1	2.28	Cucurbita maxima genomic sequences SNP
237	5-4931093	TGCAGTAGAGGTATGAATGTCGAACATTTTTCATCCTCATTATCCTGGATGTATTCCTCCTCTCTCCTT	9:G>A	50	2	42	-	0.70	Cucurbita maxima genomic sequences SNP
238	5-4931132	TGCAGCTACGCATTGACGAATGGGGTGAAATGGCCGAAGAAGAAGTGGGTACTGTGTTCTTGATTGGTT	12:T>A	45	6	43	-	0.05	Cucurbita maxima genomic sequences SNP
239	5-4931191	TGCAGTGCAAGAAAGCTACTCAAATATAAAAGTGGTAAGCATTTTTTGGAACATACAAGTCTTCTACTG	63:C>G	44	4	46	-	0.04	Cucurbita maxima genomic sequences SNP
240	5-4931383	TGCAGAACCAAGAAATCGACCTCCTCCTCCACTTTCAGGCAAGCACCCAAAACCCAGTTTCTAGTACCT	47:C>A	41	9	43	1	0.05	Cucurbita maxima genomic sequences SNP
241	5-4931513	TGCAGAAGAGGGTGAATAGTGCTAAAAATTGGAACAAAATCAAGAGCTGCTTGATTGATGGGAAGATCT	21:C>A	43	8	43	-	0.00	Cucurbita maxima genomic sequences SNP
242	5-4931516	TGCAGAAGTGATCTCAAGCATCCATGTAGCAGGATTATAGCCAGATTTGATCTTTGGCACTCCTTCAAC	44:A>G	46	1	40	7	0.42	Cucurbita maxima genomic sequences SNP
243	5-4932065	TGCAGGTTAGGCTAGAAGCACAAACTGATTTTTGCTGGCTCTGTGAACAACCACAGGTGTGTACTGATT	10:G>A	47	3	42	2	0.28	Cucurbita maxima genomic sequences SNP
244	5-4932170	TGCAGAAGTTTTTTTGACATTTTGGGATATTTGGCTAACTTATTTACAGATCGGAAGAGCGGTTCAGCA	9:T>G	43	10	41	-	0.05	Cucurbita maxima genomic sequences SNP
245	5-4932275	TGCAGCTTGTAGCTCGAAAGATGCATCTCCGAAGAGTGATTCACCTATGGTGCCAAATGGTGGCACTGA	24:A>G	43	7	44	-	0.01	Cucurbita maxima genomic sequences SNP
246	5-4932319	TGCAGGAAAAACAAACGGGGATAAAATTTCTTTCAAAATAATCTTACAGATCGGAAGAGCGGTTCAGCA	18:G>A	38	11	45	-	0.59	Cucurbita maxima genomic sequences SNP
247	5-5139506	TGCAGGGCTAAAGCCTTTCTGAGCATGCATTGTCTTATCCTGTTTATTAGGTGCGTCTACGATTCTGGT	40:T>C	36	2	43	13	0.62	Cucurbita maxima genomic sequences SNP
248	5-5139645	TGCAGGGAAGATGGCTGCAATGTGAAAGGGTATTTTGTTTGGTCTCTGTTGGATAATTGGGAGTGGGCA	47:G>A	49	3	42	-	0.54	Cucurbita maxima genomic sequences SNP
249	5-5139849	TGCAGCAATTCATAGAAAAGCTTACTAAATTTTACAGATCGGAAGAGCGGTTCAGCAGGAATGCCGAGA	13:A>G	48	4	42	-	0.40	Cucurbita maxima genomic sequences SNP
250	6-20584141	TGCAGAAGCTAGTTTAGCTTCAACATCTGATACTAATTCTGAATTTTTGTGTCTGTCCAATTGACTCCA	48:G>C	42	3	49	-	0.54	Cucurbita maxima genomic sequences SNP
251	6-20584154	TGCAGAAGGGGAAGAAGATGAGATTGGGATTGAACTCTTTTTTCTTTTATGGTTTGAGATCAGTCTGTG	16:G>C	47	2	45	-	0.04	Cucurbita maxima genomic sequences SNP
252	6-20584171	TGCAGAATAGTAGCAATATCATGTGCTGTACCTGTAAAGTTGGGTATATAGCAAGCTCCAGCTTTACAG	19:C>T	43	6	45	-	0.05	Cucurbita maxima genomic sequences SNP
253	6-20584377	TGCAGATCAAGAGGTCACCGGTTCGAACCCGGTTAGGCCCTTATTTTTGCTATTTTTTTTTCCTTCTAT	34:A>G	46	4	44	-	0.04	Cucurbita maxima genomic sequences SNP
254	6-20584440	TGCAGATTATTTCCACTAGTTTCTCGCTCCGGCCGGCGGCGTCTCCGCCCTTCACATCAGTTTCCTCCA	8:A>C	34	1	45	14	1.53	Cucurbita maxima genomic sequences SNP
255	6-20584578	TGCAGCATCTACAAAAGTATAAGGTTTATAAGTAAGATAATATCATATCATCGTGGACGTACGTAATTA	47:T>C	37	4	51	2	2.23	Cucurbita maxima genomic sequences SNP
256	6-20584638	TGCAGCCATTGATCTCTGTATAGGTTGTGATACAACTTGAGCCGTTCTTAGCTCCAATAAGTTCAGCGA	43:G>A	40	6	48	-	0.73	Cucurbita maxima genomic sequences SNP
257	6-20584708	TGCAGCGGCCATGGCTGCTGGAGAAGGAGAGGATTCGGAGAGAGAGAGAGAGAGAGAGAGAGAGAGAGA	66:A>G	33	6	44	11	1.57	Cucurbita maxima genomic sequences SNP
258	6-20585175	TGCAGTCCAGTTCAAAATCCTCTCACCTGGCTTCAAGTAAATTCTCCTATCCTGCACCAACTTTCGAGC	47:T>C	42	6	46	-	0.18	Cucurbita maxima genomic sequences SNP
259	6-20585240	TGCAGTGCTTTCACATCGGGTGCCCGATGAAACGCAAGACCAGTCAAGAAATAACCAGCTACAAAGGAA	41:A>G	42	5	47	-	0.28	Cucurbita maxima genomic sequences SNP
260	6-20585358	TGCAGTTTGGCGTGCATTGCTATCGAGCTCCGCAAGCCATGGAGCAGGCGATATGGCATGGGCCATGGC	24:G>A	41	7	46	-	0.29	Cucurbita maxima genomic sequences SNP
261	6-20585776	TGCAGAAGAAAGGAAAGACGAAAATGGACATAATCAATGAGGAATGAGTTTCTTGAAACCATTACAGAT	26:G>A	43	4	47	-	0.18	Cucurbita maxima genomic sequences SNP
262	6-20585850	TGCAGCTCTGCGGCTCTAAAATATAATTTGATGTCTCTGTCTGTGCATATGATATTCTTTCCTTTACAG	63:T>A	43	7	44	-	0.01	Cucurbita maxima genomic sequences SNP
263	6-20586065	TGCAGAAGTTTCAGTTCGAACGGAGACTTCATGGTCTTTTACAGATCGGAAGAGCGGTTCAGCAGGAAT	5:A>C	44	6	44	-	0.00	Cucurbita maxima genomic sequences SNP
264	6-4927172	TGCAGAACAGATTCCATAACTTCGTGAACATGCAATTTATGTTGATGTGCAAATGTATCTTACAACTGT	41:T>C	43	5	46	-	0.10	Cucurbita maxima genomic sequences SNP
265	6-4927344	TGCAGCTAAACCAGCAACCTAAGGAGGAACTAGAAATTCGTCCTATGTTTCTTGAAATCCACTTCCTGT	26:G>A	46	2	46	-	0.00	Cucurbita maxima genomic sequences SNP
266	6-4928829	TGCAGCGTTTATATTCATATCCGACTATATATTTCAAGGTCCATTTGATAACCATTTTGTTTCTACTAT	19:T>A	43	2	49	-	0.39	Cucurbita maxima genomic sequences SNP
267	6-4929269	TGCAGCCACGCCAGATCGCTGTTTGGTTCCAGAACCGCCGTGCGAGGTGGAAGGCAAAGCAACTCGAGC	13:G>A	48	5	41	-	0.55	Cucurbita maxima genomic sequences SNP
268	6-4929617	TGCAGTTTTTCTCTCTTGCAACCTTAGTAAATGGAAGTCATTGCACGGAGAACTAAGGGACTAATCAAG	46:G>A	49	2	43	-	0.39	Cucurbita maxima genomic sequences SNP
269	6-4930230	TGCAGAGGTGGACATTGACTCAGGCGCTTTCAAGTGAAATATCATTGAAAATGACTTTTACAGATCGGA	16:G>T	45	5	44	-	0.01	Cucurbita maxima genomic sequences SNP
270	6-4930253	TGCAGAATATGGAGTTCACGAACAGGCATAATCTCTCTCTTTCCCTGTATTCTAGATGCTTACAGATCG	46:G>C	44	2	48	-	0.17	Cucurbita maxima genomic sequences SNP
271	6-4930628	TGCAGCTCCTACCAATCGCATGCAATGGAGCAGCCTCCCTGGGCCAAGCCTACCCTGAAATGAAATACA	28:A>T	46	6	42	-	0.18	Cucurbita maxima genomic sequences SNP
272	6-4930894	TGCAGATATCTCCTCTGGAGCAAGTCTCACTGTGTAAATAGGAAACCATGAATAAGAAAACTTCAAGCC	68:C>A	40	2	43	9	0.11	Cucurbita maxima genomic sequences SNP
273	6-4931091	TGCAGCTATGAAATCATTATTGTGTAGGACCCAACCTTGTGTTTTCTTTCCCATAAATATGAACTTTTC	60:G>C	43	11	40	-	0.11	Cucurbita maxima genomic sequences SNP
274	6-4931332	TGCAGATAAATATCCAATACCGAGTTGGGAGCGATTCTTCGAAAAAGCTGGCACTGAGTCACTATCGAG	15:A>G	43	6	45	-	0.05	Cucurbita maxima genomic sequences SNP
275	6-4931708	TGCAGGGCATACACACACGAAAACTCGGTGACTTGCACCGAGCACTGTCTTGGCTTAGTTCAAAGAAAC	62:A>T	42	4	48	-	0.40	Cucurbita maxima genomic sequences SNP
276	6-4931719	TGCAGTTGCAACTCGGAGGAAGCTGAATCGAATTGTTGAACTTGAACCCTAAGTAGATGAAAATTGATA	14:G>A	44	3	44	3	0.00	Cucurbita maxima genomic sequences SNP
277	6-4932028	TGCAGATCTATTTGCCAACTAAATTACATGAGAATGAAATTGTTCTTTTGTGCCCTTATCATTTCTGGT	49:G>A	45	4	45	-	0.00	Cucurbita maxima genomic sequences SNP
278	6-4932219	TGCAGAAGTAAATTGAAGAGTGGTCCAGAGTCGCTTCACATTTTTGAAGAACAAAAGAAAAAGAAATGG	32:G>T	41	3	48	2	0.55	Cucurbita maxima genomic sequences SNP
279	6-5139514	TGCAGAGGTGGAGATGGCTTCCATAGCTACATAAGGCAACAATCTAAGCCAACCTCTGGTATTTTCATC	16:G>A	39	2	45	8	0.43	Cucurbita maxima genomic sequences SNP
280	7-20584346	TGCAGATAAAAAATTATTCACTTTCATGTTCTAAAATATTGTCTTCGCTTTCGTAAAAAGGAAGTATTT	59:G>T	47	4	39	4	0.74	Cucurbita maxima genomic sequences SNP
281	7-20584348	TGCAGATAAAACAATGATAGCCTGAAATGGTAGAAGGGTAACAGAACTGCTAACTCAAGAAAAATGTTC	46:C>T	46	5	40	3	0.42	Cucurbita maxima genomic sequences SNP
282	7-20584354	TGCAGATACAAGTTGACGAGTTTTGCATTTTATTCTTCTCTTCCTTATAAGACATCAAATCATTTGGAT	16:C>T	50	5	39	-	1.36	Cucurbita maxima genomic sequences SNP
283	7-20584431	TGCAGATGTATAAGTGGCGGCCGAGGAGAAAGATGACGATGGAAAAGATGAAGGCGGCGGTGGGGATTG	28:A>G	46	5	43	-	0.10	Cucurbita maxima genomic sequences SNP
284	7-20584508	TGCAGCAAGGAATGGGCCTCTTCACTTCTGACCAAGTGCTCTTCAGTGACACAAGGTCGAGACCCACTG	37:G>T	41	4	46	3	0.29	Cucurbita maxima genomic sequences SNP
285	7-20584529	TGCAGCACTACTACTTGTCCATGTTTTCAAAGTGCAAGGGGGCACTCCAAGGCAACAATTCTCTTGATT	58:T>C	40	8	46	-	0.42	Cucurbita maxima genomic sequences SNP
286	7-20584652	TGCAGCCCCTGAGTATTGCCTCCGCCACAGAGCTCGAAGACATTCCAACACTGCCACAACCGAGTCGAC	51:T>C	51	6	37	-	2.23	Cucurbita maxima genomic sequences SNP
287	7-20584673	TGCAGCCTGCCAGTAGAATAATGTAGCATAATAATAGCCCAATATTAGCCAAGACAAACAAAAAGGACA	22:G>A	45	8	41	-	0.19	Cucurbita maxima genomic sequences SNP
288	7-20584675	TGCAGCCTGTCCTGAAGCAAATGCATTGACCACTGGTGATGTCTGCCCTAATGACCTAATGACCAGAAA	48:T>C	44	-	32	18	1.89	Cucurbita maxima genomic sequences SNP
289	7-20584734	TGCAGCTACTCAGACTCAAAGCAGTGTCCACTTGAGCAGCCATGCGAGCTTGGCGCCGGAAGACGACGG	30:C>T	42	6	40	6	0.05	Cucurbita maxima genomic sequences SNP
290	7-20584791	TGCAGCTGTTATTAGTCAGCCTGCTGGTAGAAATTCTGCCTTTACCATTTGGGTGCCTTATTCAAAGAG	35:C>T	36	-	28	30	1.00	Cucurbita maxima genomic sequences SNP
291	7-20584824	TGCAGCTTGAATTGCGTTGCTGTTGTAAGGACTCTGTGCCATTTGAAGCTCGGCGTAAGCAGCTTTGAT	17:T>C	47	7	39	1	0.74	Cucurbita maxima genomic sequences SNP
292	7-20584865	TGCAGGAAGGAGAGATGATTGTCAAAAACATAAATAGTACAGCACTGCATCTAAGCATAAATCATCATT	45:T>G	44	4	39	7	0.30	Cucurbita maxima genomic sequences SNP
293	7-20585292	TGCAGTTCCCTTTTCCGATCACTCCTGTTTTCTAGAATATCAGATGTTGATGTTATTTTTTGTCGTGTC	64:G>A	52	2	38	2	2.18	Cucurbita maxima genomic sequences SNP
294	7-20585499	TGCAGACATGAACACTAACTCTGAAGATGGATATATTTCTTCCAATTTTACAGATCGGAAGAGCGGTTC	46:T>G	49	9	36	-	1.99	Cucurbita maxima genomic sequences SNP
295	7-20585779	TGCAGAAGGGAGCGATCACCCGAGACAACCACACGGAAAGAATCAACGAATTGGTGAACCTAGACATGG	22:A>C	49	9	36	-	1.99	Cucurbita maxima genomic sequences SNP
296	7-20585964	TGCAGCTGTATTGTCGGGAAATAGAAATTTCGAGGGTCGTGTGCACCCGTTACAGATCGGAAGAGCGGT	10:T>C	51	6	37	-	2.23	Cucurbita maxima genomic sequences SNP
297	7-20585999	TGCAGTTTCATCCGGGGGGTTGGAATTTCTCGATGAGGGCAAGAAGAAGGGCTTACAGATCGGAAGAGC	30:C>G	38	4	52	-	2.18	Cucurbita maxima genomic sequences SNP
298	7-20586167a	TGCAGCTTGCCATAAAAAATGCACTGATGCTGCATGTCGTAATAAGTGTGATGCAGATTGCGGCAAAAA	15:A>G	33	2	42	17	1.08	Cucurbita maxima genomic sequences SNP
299	7-4927097	TGCAGTCTGACAGCCTTTCTTACTTGAAATGATCGTGGATCAAGGGAAGGGGATATGAAAGTGGATTTT	9:A>T	50	6	38	-	1.64	Cucurbita maxima genomic sequences SNP
300	7-4927581	TGCAGTACATGGAAATGGATATTTGCTTCAATGCCAGATTTACAGATCGGAAGAGCGGTTCAGCAGGAA	15:T>C	49	7	38	-	1.39	Cucurbita maxima genomic sequences SNP
301	7-4927880	TGCAGAAGAACAATTCACACACAAATGTTTCAATGCAAAAAATCGATGTCTTATCTAATTTCAAATCTT	43:C>A	52	7	35	-	3.32	Cucurbita maxima genomic sequences SNP
302	7-4929483	TGCAGTCTGTGGGTTTTCTGGTTTACCCTTGTTCCCACCCGAATCGAATCACCACCACCACCACAACAA	42:A>G	39	3	51	1	1.60	Cucurbita maxima genomic sequences SNP
303	7-4929624	TGCAGCAAGCCCACAAGGAAGGAACATGATTCCATCTCCCTCTAGCAGTTCCTTCCCTTCCGTAGATAT	44:G>A	47	7	40	-	0.56	Cucurbita maxima genomic sequences SNP
304	7-4929679	TGCAGATTTCGTCGAAGTTGGCCAGAAGAGGTATGTGTACGGGGCAGATTTCATCGAAGTTGAGTGAAC	49:T>G	41	9	44	-	0.11	Cucurbita maxima genomic sequences SNP
305	7-4929746	TGCAGCGCGTCGCCGACGTTCACGAAGAACGCCGCTGCGTCCGGTGGCACTGAAACCCACGCGCCGTCT	60:G>T	48	6	40	-	0.73	Cucurbita maxima genomic sequences SNP
306	7-4929757	TGCAGATGGGAATTTGATCCTTTCTCCAAATTTGTACCCGATACTAAATTTCTCTGATACCCACGTTCT	38:C>T	41	5	45	3	0.19	Cucurbita maxima genomic sequences SNP
307	7-4930012	TGCAGTTCAATGCCAATGTCGTAGTGTGAGAAAACAAAAATCCACATAAACAAAACAACTCGAGCTGCC	16:T>C	43	6	45	-	0.05	Cucurbita maxima genomic sequences SNP
308	7-4930096	TGCAGGTCATAGCGAAGATGGAGACATTATGGTCTTGACTACACAAAGGCTTTCCTCAGTCACTGTCAG	9:T>C	44	10	40	-	0.19	Cucurbita maxima genomic sequences SNP
309	7-4930215	TGCAGAGAATAAAGATATATACAGAACACCAAGCCTCAATTGAAGGACATACGCAATAATTTACAGATC	51:C>T	42	7	45	-	0.10	Cucurbita maxima genomic sequences SNP
310	7-4930262	TGCAGCAAGAATATGAGAACATCTGTTACATAACAGAGAAAGATCTTTTTGGGAAGTTTTGTTCTGGAA	16:G>A	44	5	45	-	0.01	Cucurbita maxima genomic sequences SNP
311	7-4930417	TGCAGCATCAAAAACGCTGACAAGGAGTTCTTATTCATTGTTTGATCTTGTTCTGCCATTTCATGAGCT	54:G>T	50	2	38	4	1.64	Cucurbita maxima genomic sequences SNP
312	7-4930634	TGCAGCTTCCTCTTTTTTGTCCAGTAGACTGTATATAATTCCCTGCATGAACTGGGTATAGTTACATAT	20:C>T	49	6	39	-	1.14	Cucurbita maxima genomic sequences SNP
313	7-4930820	TGCAGCCTCCCAGGTTGCTTCGGAACATCCGAATATCATCTTGGAAAATGTTATTCATGCTGAAAATCC	41:T>C	39	7	48	-	0.93	Cucurbita maxima genomic sequences SNP
314	7-4930954	TGCAGCATTTCTTCGGCAGAGTCGCTAAGGAAGGGGAATCATCTCATTCGAAGAAGGAAGAAGGCAACA	14:G>A	46	4	44	-	0.04	Cucurbita maxima genomic sequences SNP
315	7-4931004	TGCAGCCTGTAAGTTGATATACGCATATTGTATTTATATATTTTCGTGTGAGGATTGTTGGAAGAGGGG	60:G>A	48	4	42	-	0.40	Cucurbita maxima genomic sequences SNP
316	7-4931428	TGCAGATCTAAACTAAATAATTTTGGTAGGCAATAATGGAGCTGTTGACCGGCAAACCTTGGAAAATTA	56:C>A	46	9	39	-	0.58	Cucurbita maxima genomic sequences SNP
317	7-4931495	TGCAGGGAAGAGATCTCATCAAGCAGTGTACCTTTTTCCAGCTCCCACTCTTTTTTGTTCGCCTTGAAT	60:G>A	51	9	34	-	3.40	Cucurbita maxima genomic sequences SNP
318	7-4931576	TGCAGGTTTCTTCTTCTTCTTCTTGTTTCGTTTCGCCAACAGCAGAGTAAACCGAGCGAATCCCGACGT	67:G>T	39	4	51	-	1.60	Cucurbita maxima genomic sequences SNP
319	7-4931725	TGCAGTATCATGTACTGCAAGTAATCGTCAGACACTGATTCTGCAATGAAAACAACATAATTGTAAGAG	55:C>T	41	9	44	-	0.11	Cucurbita maxima genomic sequences SNP
320	7-4931971	TGCAGCAAAACACTGAATGCTTTCCGGGGAGGGGAGATTCAAGTACTTGTTAGTTCTGATGCCATGACT	11:A>G	48	5	41	-	0.55	Cucurbita maxima genomic sequences SNP
321	7-4932016	TGCAGGGACTCCCATCAACCACACACAACCCGTACGCAATATGTTATCTGTGACATCCCTAGCAAGGTT	47:C>T	41	7	46	-	0.29	Cucurbita maxima genomic sequences SNP
322	7-4932190	TGCAGCAAAGGGAGTGACAACGATTACGGAACAGAACACAAGGATTACTTATCCTCCCAGTATTTCTAC	30:A>T	40	3	48	3	0.73	Cucurbita maxima genomic sequences SNP
323	7-4932195	TGCAGTGCTGTTCCTCCTTGTGTTGATGATTATTGTCTGTTGTATGAAGAAAAAAGATGGTGAAGGTAA	51:A>C	41	2	50	1	0.89	Cucurbita maxima genomic sequences SNP
324	7-4932214	TGCAGCTGAATTATACTAATGTCATAGAGTCCACAGAAACATTCAAGTTACTCTGTGCCGCTGTTCATG	38:A>C	43	6	45	-	0.05	Cucurbita maxima genomic sequences SNP
325	7-4932305	TGCAGGCATTGTGCCTTCTCCTTTGTGCGAACTTTCTAAAAGTCCACTGAAGCCTTCCTCCGCCCGAAC	46:C>G	49	4	41	-	0.71	Cucurbita maxima genomic sequences SNP
326	7-5139963	TGCAGAAGTAAAAATGAATCATCATGACAACCATGAATAGATGGAAGCTTGATAATTCACTGTTTCTAA	14:T>A	48	10	36	-	1.71	Cucurbita maxima genomic sequences SNP
327	8-20584110	TGCAGAACTACAAAATCCAGACAACAGTTTCAAAATCGCATCGAATACTAACCGAATCAGTTTCTTGAA	42:G>A	46	5	43	-	0.10	Cucurbita maxima genomic sequences SNP
328	8-20584476	TGCAGATTTTTCTGGTAACAAAGCCGAGCTCTGTTGATTACTTTTTCCCCTCAACAGACTCCTGAGTTT	14:G>C	37	9	48	-	1.42	Cucurbita maxima genomic sequences SNP
329	8-20584525	TGCAGCACCGTTGCTCCCGCTCGTTAGTGGAATCTTTGTGATTATACTTTTCTTCAGCATTCCGAGGTA	10:T>C	40	8	46	-	0.42	Cucurbita maxima genomic sequences SNP
330	8-20584825	TGCAGCTTGACAACAAATGATGGAAATAGTCGAAACATATACTTGAAAAATTGGGAGCAGTCTCAGAAA	50:T>G	36	3	41	14	0.32	Cucurbita maxima genomic sequences SNP
331	8-20584922	TGCAGGATCAGAGTACATATAATGATGCTGACTTGTCGTCTTCAAATATGATTAGTTTCGAATTATCCA	16:A>G	40	5	46	3	0.42	Cucurbita maxima genomic sequences SNP
332	8-20585233	TGCAGTGCCTGGAACTACTTTATATACCGTTTTTGAGGTTCAAGGCTATGCCTCAATGTTATTAGGTGG	27:C>T	48	5	41	-	0.55	Cucurbita maxima genomic sequences SNP
333	8-20585680	TGCAGTGAATCAATATGTATTGCATTTACAGATCGGAAGAGCGGTTCAGCAGGAATGCCGAGACCGATC	22:C>G	40	4	50	-	1.11	Cucurbita maxima genomic sequences SNP
334	8-20585685	TGCAGTGGTCGATATTTTACTATTTTGCTCCTTTACAGATCGGAAGAGCGGTTCAGCAGGAATGCCGAG	30:C>A	38	8	48	-	1.16	Cucurbita maxima genomic sequences SNP
335	8-20585949	TGCAGCAAATATAGAAATAGCCAATTCCCTATCAGCTTTCCATAGCTGTCCTTTACAGATCGGAAGAGC	23:A>G	41	8	45	-	0.19	Cucurbita maxima genomic sequences SNP
336	8-20585985	TGCAGTAGCTTATTCAATCCCAGAGATGGGTCTTCGACATCACTCATAATTACAGATCGGAAGAGCGGT	35:G>A	43	7	44	-	0.01	Cucurbita maxima genomic sequences SNP
337	8-20585995	TGCAGTTCCACCGACGAGTTCATCTTTACAGATCGGAAGAGCGGTTCAGCAGGAATGCCGAGACCGATC	15:G>A	47	10	37	-	1.19	Cucurbita maxima genomic sequences SNP
338	8-20586079	TGCAGCAATTCGCAGCTTTCACTCTGAATACTTACAGATCGGAAGAGCGGTTCAGCAGGAATGCCGAGA	11:G>A	37	12	45	-	0.78	Cucurbita maxima genomic sequences SNP
339	8-20586139	TGCAGTTCGGTAAGATTTTGGGCACTTGGTTCAAACTTTTGCATGCTCTTGATTACAGATCGGAAGAGC	39:T>A	44	4	46	-	0.04	Cucurbita maxima genomic sequences SNP
340	8-4928143	TGCAGTTTGTATGCTCTCCCAAACCCTTTGGTCATAATCTAAAAAGTCTTATCTTCATTTTTTCCAGAA	19:C>T	40	5	49	-	0.91	Cucurbita maxima genomic sequences SNP
341	8-4928511	TGCAGTATTCGATTTTTTCAAACGCGACATTGTAGCCGCGGCGGACTCCTCCAAAATTCCCTCGCGGCC	11:A>C	38	8	48	-	1.16	Cucurbita maxima genomic sequences SNP
342	8-4928831	TGCAGAGTTCTACACTGCACTTGCGCACTGGACTATTTCGTGCCACTTTCGACGCCTGCGAGATGCGAT	24:G>A	41	10	43	-	0.05	Cucurbita maxima genomic sequences SNP
343	8-4929150	TGCAGATAACAAAACTTCGCCACGCGCACAAAGAATCGCGTGGTGATACGCGCCTCTTTGATCACGGTA	6:T>C	40	10	44	-	0.19	Cucurbita maxima genomic sequences SNP
344	8-4929479	TGCAGCATGGCTAGAATCTATCTATTGGCCTGTTTTTGTATCTTTCCTAATCAATTTATTATCTTTACA	45:C>A	39	9	46	-	0.58	Cucurbita maxima genomic sequences SNP
345	8-4929526	TGCAGAGATCCAGTGTCTCCCAAATCCTCAATCCCCACGGAAATTACAGATCGGAAGAGCGGTTCAGCA	15:T>G	40	10	44	-	0.19	Cucurbita maxima genomic sequences SNP
346	8-4929645	TGCAGTTCAAAGTCGTATCTCGAGTTAGGGCTGAACCAACCGCGCCGTCGTTTTCTATTCTGACTCACC	62:A>C	40	3	46	5	0.42	Cucurbita maxima genomic sequences SNP
347	8-4929858	TGCAGATCTGATGTTTTTCTTTGTTCCATTATGAAAGGGTCCAGTGTCGGAATCTGCTGTGAAGTGCAT	16:T>C	38	7	49	-	1.39	Cucurbita maxima genomic sequences SNP
348	8-4930143	TGCAGTTTGATGCTTTCTTCCCAAACTTATAAAACCTCAAATTTGACTTTTACAACACAAAAACCGTGC	52:C>G	39	4	51	-	1.60	Cucurbita maxima genomic sequences SNP
349	8-4930174	TGCAGCAGTGTAAGAGACCTTCTCAAATGAACTTGTGATGGTTGATTCAAGGCGATGAACACTCGTTTT	60:A>G	49	6	39	-	1.14	Cucurbita maxima genomic sequences SNP
350	8-4930606	TGCAGCTTAGGATCTTCAACTTCCGGTCTGGTTGAAATGTTGTCATCTTTACTAGTACTCTTTGTTTTC	68:C>T	49	7	37	1	1.67	Cucurbita maxima genomic sequences SNP
351	8-4930844	TGCAGTTCTTCTGGAGGAGGATAAGTGAAAACTGAGCTATGCAGTTTAGAGGATTGCCTGATTTACAGA	63:T>A	42	7	45	-	0.10	Cucurbita maxima genomic sequences SNP
352	8-4930845	TGCAGTTATCTAAAACTACTGGCAGTAGTAAGAACAGCGACGGGCGCACTTCTAATGCAGAGGGAATAC	41:G>T	37	2	48	7	1.42	Cucurbita maxima genomic sequences SNP
353	8-4930882	TGCAGTTGGAATTGTGGACACGCCCACCACATTTTGGGAACTTTCTTCAATAAACTTGCCTTCCTTACA	15:G>A	42	5	47	-	0.28	Cucurbita maxima genomic sequences SNP
354	8-4930895	TGCAGGCGAAGACTCGGAATCTGCTGGGTTTGGCGTGGATTTTTTGTTGAAATTACATACACGAGGGTG	37:G>A	38	7	49	-	1.39	Cucurbita maxima genomic sequences SNP
355	8-4931038	TGCAGCTCGGTTGCGCCCTCAAATCTAACCTAAAAGGCATTCCTTCGGTTGAACCGATAAATGACTCGA	27:A>C	42	6	46	-	0.18	Cucurbita maxima genomic sequences SNP
356	8-4931190	TGCAGCAGATTCAGTCCATTTAGGTCTTGTCTTTGAGATTTGTTCAAGGATTTTGTTTTGTCAGACATT	15:C>G	40	9	45	-	0.29	Cucurbita maxima genomic sequences SNP
357	8-4931307	TGCAGCCACGGTCGTAGGGGTTTGCCTCTGCGTCTGGCACGAGCATGGCACCTTGTTGGCCTTGAGTGC	49:A>C	45	2	44	3	0.01	Cucurbita maxima genomic sequences SNP
358	8-4931587	TGCAGAGAGAATAGTTCATCAATAGTCCATCACTGGCAAGCACTAAATAAAGCGATATCATAGGCAAAG	22:T>G	42	5	47	-	0.28	Cucurbita maxima genomic sequences SNP
359	8-4931601	TGCAGCCCCACGGCCTGCTACCAGGTCAAAAGACGACACTAAGAACTGCTCTTGTTGGTAATATTGCTT	27:A>G	42	1	50	1	0.70	Cucurbita maxima genomic sequences SNP
360	8-4931772	TGCAGTTGGAAGCCAGGCGTTGAACTTCGAGAAGAATCAGTCAAAAGATGATGATGCTGGAGTACCATC	10:A>G	41	5	48	-	0.55	Cucurbita maxima genomic sequences SNP
361	8-4931961	TGCAGTTGAGAAAGAAAAAGAAAACAAGTCAGCCCACATGGTCAAATAGTTGCAGCAAAGATATGAACT	44:A>C	40	5	49	-	0.91	Cucurbita maxima genomic sequences SNP
362	8-4932041	TGCAGGCCAAAGAGTACTTCAAAGTTGCAGAAAAAGCTGCTCTTTTCATCAGGACAAAGCTTTACGATG	57:A>G	51	7	36	-	2.59	Cucurbita maxima genomic sequences SNP
363	8-4932076	TGCAGCCTTATCGACCATTCCCGTAGTAGTGGCTAGTAGCCCAACAAGGTACTTACAGATCGGAAGAGC	26:T>G	45	10	39	-	0.43	Cucurbita maxima genomic sequences SNP
364	8-4932152	TGCAGGACAGATATCTCGCATGTTCAAGACATAAAAAGAAACCTATAGAGGGAAAATAAAAATATACAC	29:C>A	47	6	38	3	0.95	Cucurbita maxima genomic sequences SNP
365	8-4932273	TGCAGAATGCCTCTGGCAACTGGCAACACAGTTCTTATATATCTTTCAAAACCCTTCTTTACAGCTTCA	47:A>G	43	5	46	-	0.10	Cucurbita maxima genomic sequences SNP
366	8-5139603	TGCAGCGCAGAAAAGGAATCTTGATGAGTTCAAGATGAAGGATCATCGAGTGAAGTACTACCTGTTCCA	55:T>C	44	1	47	2	0.10	Cucurbita maxima genomic sequences SNP
367	8-5139621	TGCAGAAGTTGTTTGTTAGACAATGTTGTACATTACAGATCGGAAGAGCGGTTCAGCAGGAATGCCGAG	30:C>A	42	4	48	-	0.40	Cucurbita maxima genomic sequences SNP
368	9-20584052	TGCAGAAACAGGTATGTGATAACTGATAATATCATATTTCTACCAGAAAGGTAACATAGCACAAGAATT	65:A>T	43	7	44	-	0.01	Cucurbita maxima genomic sequences SNP
369	9-20584121	TGCAGAAGAATAAGCCAACTTATTGACAACTGCATTGGACACAATTCTCTTTCCCATATGACAAAGCCT	53:C>T	45	8	41	-	0.19	Cucurbita maxima genomic sequences SNP
370	9-20584188	TGCAGAATGTTTCTATTTTTCTTTTCTATGGGTATCAAATGGGTTAGATCTGTAACATTGCTAGCTCTG	68:G>C	45	9	40	-	0.29	Cucurbita maxima genomic sequences SNP
371	9-20584355	TGCAGATACCGTTGCTGAATCTTCCAGGTATTTCGACTTGCAATTCTTGAAAGTAATCTAATTATTCTA	34:G>A	47	6	41	-	0.41	Cucurbita maxima genomic sequences SNP
372	9-20584553	TGCAGCAGCTAGGGAAGATTTGCGGAGGGAAGAAAGAGGGGGTTGATGACTATTACCACCCAAGCGTCT	22:C>T	40	3	44	7	0.19	Cucurbita maxima genomic sequences SNP
373	9-20584640	TGCAGCCATTTCTTTCATGATTCAGAGCTGATTCCTCTGATGGAGTTGAACCAGAGCAGTTACAGATCG	17:T>A	43	6	45	-	0.05	Cucurbita maxima genomic sequences SNP
374	9-20584787	TGCAGCTGGCTGGACACTTAGAGGAAAAGCATGGATTAGGAGTGCGTTGCCAGCGCAATAAAAAATTGA	31:T>C	44	5	45	-	0.01	Cucurbita maxima genomic sequences SNP
375	9-20584938	TGCAGGCAACACCTTGGAATGGGACTGCTGATTACGCCCAGACACTAGAAAACAATCTCCAAAAAGCCT	35:G>T	41	4	48	1	0.55	Cucurbita maxima genomic sequences SNP
376	9-20585023	TGCAGGGTGAGGAAGTTTCAACGTAAATCGTGCGTAAATAGTAAAAATGACAATGCACAAACCCTTCCC	20:A>G	50	4	40	-	1.11	Cucurbita maxima genomic sequences SNP
377	9-20585079	TGCAGGTTCGAGTCAGTATCTCCATTGGAGCACTCGCAATGTTTCTTCTCAAGGCATGTACTCTTCTCC	11:G>T	46	4	35	9	1.49	Cucurbita maxima genomic sequences SNP
378	9-20585333	TGCAGTTGTGCAAGATTTTTGGTGGCACCCTCCTACGATCTTGCTTTCACTAGAACAAATATTTTCATG	56:A>T	46	4	44	-	0.04	Cucurbita maxima genomic sequences SNP
379	9-20585588	TGCAGCCTGTTCTTTAGTAGATTAGTAGAGTTTACAGATCGGAAGAGCGGTTCAGCAGGAATGCCGAGA	22:T>A	46	7	41	-	0.29	Cucurbita maxima genomic sequences SNP
380	9-20585670	TGCAGTATTGATCATTTGGTTCAATAACGTTTTTTGTCTTGCAGGATGCCTTTTTACAGATCGGAAGAG	47:G>A	49	7	38	-	1.39	Cucurbita maxima genomic sequences SNP
381	9-20585939	TGCAGATGGAACGCTTTGTGACATTTTTACAGATCGGAAGAGCGGTTCAGCAGGAATGCCGAGACCGAT	17:G>T	48	11	35	-	2.04	Cucurbita maxima genomic sequences SNP
382	9-20586024	TGCAGAGCAGCCATTGCAGATGAACTGTTTGAGAAAATGTCAATGAGAAACAAAACCAGCTTTCAAAAG	16:C>G	46	7	41	-	0.29	Cucurbita maxima genomic sequences SNP
383	9-20586074	TGCAGATCGGTTTCTGCTTGTTTATTTCCACCTTTTACAGATCGGAAGAGCGGTTCAGCAGGAATGCCG	7:C>T	46	9	39	-	0.58	Cucurbita maxima genomic sequences SNP
384	9-4927096	TGCAGCGACCCGCGCTCGCACGATTCCCCTGTTCCGACAGCGACAATAGCTTACAGATCGGAAGAGCGG	7:A>C	46	8	40	-	0.42	Cucurbita maxima genomic sequences SNP
385	9-4927278	TGCAGAATTCCCGAAAAAACGAAGCATTACAGATCGGAAGAGCGGTTCAGCAGGAATGCCGAGACCGAT	19:C>T	43	11	40	-	0.11	Cucurbita maxima genomic sequences SNP
386	9-4928386	TGCAGGGAGGTTTATAATATTCCATCGAACAAGGTGTGAGCTATCTTTTCTATAGTTCTTGAATAATCT	25:C>T	44	6	43	1	0.01	Cucurbita maxima genomic sequences SNP
387	9-4930007	TGCAGTACCCACCTGTTGGCACAGAAAAATAAGAACAATGCCAGAGCCAGCAGATATACATCAATGGGT	50:C>A	49	3	42	-	0.54	Cucurbita maxima genomic sequences SNP
388	9-4930945	TGCAGGGAGGAAAAACGACAAGCTTTGAGGGAAAAGAAAACTGGGAGCAAGAAAGAGTAAAACCCCGAA	63:C>T	40	5	49	-	0.91	Cucurbita maxima genomic sequences SNP
389	9-4931048	TGCAGAACCAAAGACAGAGAATCATTTCTCCCCATACTAACAAAAAAACCATACCAAAGACACAAGAGC	60:C>G	43	4	44	3	0.01	Cucurbita maxima genomic sequences SNP
390	9-4931138	TGCAGAACCCCACAGATAGCCAAGCGATCGATGTTCAGGTCACTTTGCTCTCGCAAACTCTTGATGCTT	36:A>G	47	5	38	4	0.95	Cucurbita maxima genomic sequences SNP
391	9-4931155	TGCAGTTTCCTAAAATGCGCTAAATGCATTAGAAAGGAACATAATTTGACTCAAAATGGTATATGCCGT	33:A>G	44	3	45	2	0.01	Cucurbita maxima genomic sequences SNP
392	9-4931457	TGCAGCAACCAGAAGATTCCACCAATTGAAACAAAGAAACAAATCATAGATGTAAACAAGAAACAAAAC	21:C>A	42	8	44	-	0.05	Cucurbita maxima genomic sequences SNP
393	9-4931563	TGCAGGCACCAGGAATCAGAGGAAAGGAAGATTGGTATTACAGATCGGAAGAGCGGTTCAGCAGGAATG	8:C>A	45	10	39	-	0.43	Cucurbita maxima genomic sequences SNP
394	9-4931823	TGCAGCTTCCAGCACCAAACCCTGCAACAAAATCCACCAACTCAAACCCAGAAAGGGGAGAGAAAGAAA	32:T>C	49	5	40	-	0.91	Cucurbita maxima genomic sequences SNP
395	9-4931967	TGCAGGATATCTCTCTGATGCTCCCTATATAACTTTCAGGGTCTTGGTTCTTTGTTACAGATCGGAAGA	27:T>G	45	9	40	-	0.29	Cucurbita maxima genomic sequences SNP
396	9-4932004	TGCAGTTGGTTGTAAAAAGACTTGCCAATATTGCCTTTATTAGTTTAGAGTAGGAAGGATTATTGAGCT	17:A>G	39	5	50	-	1.36	Cucurbita maxima genomic sequences SNP
397	9-4932120	TGCAGCACCCTGTCGGTGAATTGTCGCTAGGTAAGTCCCCAATGAGGACCACTGCACAAAACTCTCGGT	20:T>C	49	8	37	-	1.67	Cucurbita maxima genomic sequences SNP
398	9-4932125	TGCAGGTTTCATTTCCACTTCTTCTTGAGTTTTGTTTGTGCAAGCGAGATTGAGTCGTTGTTGTGTCGG	59:G>C	40	8	46	-	0.42	Cucurbita maxima genomic sequences SNP
399	10-20584117	TGCAGAACTTTGTCTTTGTCGACTCGCCATTGTCGACGTCATGAAACGAGGCAAAGAATTCGAAACTAT	12:T>C	48	5	39	2	0.93	Cucurbita maxima genomic sequences SNP
400	10-20584139	TGCAGAAGCGGTGTGATGGGTTTTCATTTTGAATGATCATATACTTAGGAGGCAGAGTAGATATTCTGA	25:A>G	44	3	43	4	0.01	Cucurbita maxima genomic sequences SNP
401	10-20584291	TGCAGAGCAATTTGTAATGAAGCTTCCTGATAACGTTATCGTACATCGTAAGCGCTTACTATTCCCCCG	16:A>C	36	8	49	1	1.99	Cucurbita maxima genomic sequences SNP
402	10-20584323	TGCAGAGTAACTTGACAACATACAACAAATCTCAGTTCCTACCTCGCCGAGGCAGCTCTCTGTTCATGA	27:A>G	50	8	36	-	2.28	Cucurbita maxima genomic sequences SNP
403	10-20584324	TGCAGAGTAGGGTTTTATCATACCTGCTCATAATCTAATTGTGAGATCTGGCGAACTATATATCTTTAT	55:C>T	51	6	36	1	2.59	Cucurbita maxima genomic sequences SNP
404	10-20584335	TGCAGAGTGGTCAATCATGTTATCAGCTTCACCAGAGCCTCACAGACCCTTTGAAGCAACAAAAGAGAG	47:C>T	50	7	37	-	1.94	Cucurbita maxima genomic sequences SNP
405	10-20584522	TGCAGCACCAACACTGACTTGAAATGAACTTGCTGCATTGGCTGGGTCTTGGGCCCATGAGTTTATGAC	66:G>A	31	1	37	25	0.53	Cucurbita maxima genomic sequences SNP
406	10-20584531	TGCAGCACTGAAGAAATGAAGAAAAGGAAGGATCGATGGATACCCAAATCCAAATCCGATCGCAAATTA	25:G>A	37	12	45	-	0.78	Cucurbita maxima genomic sequences SNP
407	10-20585028	TGCAGGGTTTGTGCGCTAGATGCAGCTGGAAGGCGTTCGGTCAATATACTGGAAAACCCTTTGTACAAG	38:G>A	51	9	34	-	3.40	Cucurbita maxima genomic sequences SNP
408	10-20585144	TGCAGTATGCAAATGACAATGCTTTACTTCTAGCCAAGGTACTAGAACCTTATGATTATTTTGATTCTT	44:G>T	48	7	39	-	0.93	Cucurbita maxima genomic sequences SNP
409	10-20585498	TGCAGACAATACATGTGGGTGTGGAACGTGTTACAGATCGGAAGAGCGGTTCAGCAGGAATGCCGAGAC	23:G>A	49	9	36	-	1.99	Cucurbita maxima genomic sequences SNP
410	10-20585865	TGCAGCCTTTGGCTCATAAAGCTGCTGAATCCACAGGAGCTTCTTCTCGAAATTTCAGCCGTTTCGTGG	5:C>G	36	9	49	-	1.99	Cucurbita maxima genomic sequences SNP
411	10-20586097	TGCAGTGAGTGAGCGGATATATCGAATGGAGTGTATGATAAGTCAACCAAACAATAATTACAGATCGGA	15:G>A	42	6	46	-	0.18	Cucurbita maxima genomic sequences SNP
412	10-4928365	TGCAGACCCTCGCCATGGCCGATACCTCACGGCCTCTGCCATGTTCAGGGGGAAGATGAGTACTAAAGA	#N/A	52	6	36	-	2.91	Cucurbita maxima genomic sequences SNP
413	10-4928457	TGCAGGAAAATGAATTCTTTTTAGTTTCAATTCTTTTTTGTTTTACAGATCGGAAGAGCGGTTCAGCAG	38:T>A	46	6	42	-	0.18	Cucurbita maxima genomic sequences SNP
414	10-4929439	TGCAGACACTCTTCTGGGTTAGAATAGAAATAATCTTCTTCTTTAGGCCTCTCTGGAATCACCGTTCTC	63:G>A	37	8	44	5	0.60	Cucurbita maxima genomic sequences SNP
415	10-4929902	TGCAGAATCGACCAATGCAAATGGGGAGGAGAAAAATGCGTATCATAACTAGGGCTTCTGATCGTGTGT	63:G>A	39	7	48	-	0.93	Cucurbita maxima genomic sequences SNP
416	10-4930229	TGCAGTCAATGGTGAGGCGTGATTGATCACAAACGCATAGACTACAAAATTTCATGAGACCAGATCTAT	67:A>C	42	4	43	5	0.01	Cucurbita maxima genomic sequences SNP
417	10-4930514	TGCAGAGCCTTGTTTTCCAATTTCTCAGTTGTAGTATATCTACCATCATCCTTTTCTTCTATATCTTCA	34:T>G	40	6	46	2	0.42	Cucurbita maxima genomic sequences SNP
418	10-4930967	TGCAGGTTTTTCTTACAAATCTATCCATTACTTTCCTTTCAATTCATTTGTAACAGCTTACAGCTAGTG	34:C>T	47	6	41	-	0.41	Cucurbita maxima genomic sequences SNP
419	10-4931268	TGCAGCCTGTCGATAATGCTCAACCACGGCCTCGATCTCGTACGTACCAAGTGGTCGTGGGGTTGGATA	21:A>G	50	8	36	-	2.28	Cucurbita maxima genomic sequences SNP
420	10-4931310	TGCAGAGGCAGTATCCACATTCACTAATCTAGGGCCAATAGCACCTGAAGTACCTAAATTTCCTTCAGG	7:G>A	44	3	45	2	0.01	Cucurbita maxima genomic sequences SNP
421	10-4931323	TGCAGAGTGAAGAACAGGGGGACAAACGGAGAGACCGAGTCGAAAGGGGAGAAAGAAGAAGGGAAGCCA	61:G>A	43	8	41	2	0.05	Cucurbita maxima genomic sequences SNP
422	10-4931575	TGCAGAATCCAGTTCAAGTTGAACAGTCTCAGAATTTGGCTTCACTCAAAGGCTCACATGTTATAAAAG	59:G>C	50	8	36	-	2.28	Cucurbita maxima genomic sequences SNP
423	10-4931630	TGCAGTTTCCCGCCACTGTTGATTCCCCCCGCCGAATCCTCTGTTCAAACAGATGCATCTATCTCTAAG	67:A>C	46	3	45	-	0.01	Cucurbita maxima genomic sequences SNP
424	10-4931824	TGCAGATTTGAAATTTAGGGGGCGTAACAGTGTATGTTACAGATCGGAAGAGCGGTTCAGCAGGAATGC	25:A>T	44	7	43	-	0.01	Cucurbita maxima genomic sequences SNP
425	10-4931930	TGCAGCTTTCCAAACAATGTTCCAAACAGAGCATTAGGGTTCCACAAAAGGTTTGGTGGGTTATTGTAA	41:C>T	34	4	36	20	0.06	Cucurbita maxima genomic sequences SNP
426	10-4932182	TGCAGTGACATAAAAAAACAACAGAATCAGTATCGGTGATAATGTTCGAGCGATGGGCACCAAGCTAAC	33:C>T	44	8	42	-	0.05	Cucurbita maxima genomic sequences SNP
427	10-4932220	TGCAGTAACAATGCTAGCAGTGCCATCTCCATCCTTAGTAGCTACAATAGCTCGTAAGTTTCATGACTA	9:A>G	44	6	44	-	0.00	Cucurbita maxima genomic sequences SNP
428	10-4932297	TGCAGACTACTTCTGTCATGGTATTATATGTTCCTTGATTATGAGTTACAGATCGGAAGAGCGGTTCAG	12:C>T	37	12	45	-	0.78	Cucurbita maxima genomic sequences SNP
429	10-5139466	TGCAGCAGGCCTGCCAATGATCGACGACAACGGTGATGAAACAATTTTGTTGAACGGAAAACTCAACAG	31:G>A	51	4	37	2	2.23	Cucurbita maxima genomic sequences SNP
430	11-20584086	TGCAGAACAAACAAGTTCGTTGTCCAGAAAGATATATGGTACAAGCCTCCAATCTGAAAAGTAATAGAA	18:G>A	54	2	38	-	2.78	Cucurbita maxima genomic sequences SNP
431	11-20584175	TGCAGAATCAACAGCCACATTATTTCCTTCCGTCTCTCTTCAGATAATTACCCTAAGAAAATTCCAACC	62:T>A	47	3	44	-	0.10	Cucurbita maxima genomic sequences SNP
432	11-20584266	TGCAGACAGAAAAAAGAAGAGGAAGAAGAAGATGGTTTTTGGTTGGAGATTGCAGAGGGAAAACCAAAG	6:C>G	52	3	39	-	1.86	Cucurbita maxima genomic sequences SNP
433	11-20584317	TGCAGAGGGCCGGGAGCCAAACAACGAGCTCAATTGGATCCACATCATGGGCGATCACCACCAACTGTG	10:C>T	54	-	37	3	3.18	Cucurbita maxima genomic sequences SNP
434	11-20584385	TGCAGATCATATAATGAAGGGTTGGAGGGGCGGAGGCAAAAGAAAACAGAGGACATTATGAAAAAGAAT	35:G>A	41	3	32	18	1.11	Cucurbita maxima genomic sequences SNP
435	11-20584407	TGCAGATGAAGGTTTTTCTTTACTCATGGCTATCATCTTGTCTGAAAGCTCTATTGTAGATCCAAATAG	27:G>A	51	1	42	-	0.87	Cucurbita maxima genomic sequences SNP
436	11-20584413	TGCAGATGATACCCGAATGAATAATGAATGTTTTGGAAGTGTTGAACAATGAACAAAATAACAATAATA	46:C>A	48	2	36	8	1.71	Cucurbita maxima genomic sequences SNP
437	11-20584438	TGCAGATTATGCTTGGAAAAGTTTGGGTGGGAGAACTCAAAGGCAGATGAGTTGCTTTTGCCTGTCTTA	20:G>A	52	7	35	-	3.32	Cucurbita maxima genomic sequences SNP
438	11-20584501	TGCAGCAACTCGTCCTGCCACCGCATTCAGACCAGCCGAGTTCATCGATGCTGCAAGAGATTTCTGTAA	43:A>G	42	4	46	2	0.18	Cucurbita maxima genomic sequences SNP
439	11-20584554	TGCAGCAGGACGTAACGAAACACATCTAATAGAAGGTGTGAGCCACTTTGAAATGGAAGGCCCTGCATA	42:C>T	49	1	40	4	0.91	Cucurbita maxima genomic sequences SNP
440	11-20584562	TGCAGCAGTGAAGGCTGATACAAAAACTCCATCCAGAAAAGAAAAGCCATCAAAACTTACAAATGATGC	33:C>T	46	4	32	12	2.51	Cucurbita maxima genomic sequences SNP
441	11-20584563	TGCAGCAGTGATAAGCGTATTATCTGCTGAGAAGGCCTCATTTTCATAATCCAAACATATTGCATTGCC	66:G>T	48	1	45	-	0.10	Cucurbita maxima genomic sequences SNP
442	11-20584665	TGCAGCCGTGATGCTGTCGTTAGTTTTCTGGGTTATCTATGCCAGAGAGCGTCGACATCGTGTCTTTAC	49:C>T	47	5	37	5	1.19	Cucurbita maxima genomic sequences SNP
443	11-20584733	TGCAGCTACCATTTCGAGTTCACTCCGGAAACTCCCCAGCATATGCAATTGGAATTTTTGGGCGGTTCT	30:A>C	51	3	36	4	2.59	Cucurbita maxima genomic sequences SNP
444	11-20584981	TGCAGGGAAATGGGTTTTTGAAGATGGAGACGGCGGCGGTGGTCGAAGGCGACAGGAATAGCGGCGGCG	43:C>G	50	3	35	6	2.65	Cucurbita maxima genomic sequences SNP
445	11-20585040	TGCAGGTAGTACCATATAAACGACCATCATTAGAAAGATAAAAGCCAGACGCCATACTGTCTTCAGAAC	20:C>A	52	5	37	-	2.53	Cucurbita maxima genomic sequences SNP
446	11-20585138	TGCAGTATACTGTATACAACGGCATAGAAGTGTTGTATAGAATGAGAAGATCCTGGAAAAGAAAAACTT	20:G>A	43	1	36	14	0.62	Cucurbita maxima genomic sequences SNP
447	11-20585164	TGCAGTCAGCCGCTTTCCCTGTATTCGTTAGCTCGTTTTTGACAAATCCGATCGAGTGTTCATAGTCTC	28:T>C	53	5	35	1	3.68	Cucurbita maxima genomic sequences SNP
448	11-20585200	TGCAGTCTTATGGTTGGTGAATTATTTTAGTGCTCAAGGAATGAGCTACGAAACCATTTATAGCAACCT	35:A>G	48	4	42	-	0.40	Cucurbita maxima genomic sequences SNP
449	11-20585249	TGCAGTGGCAACCATGTCGAACTTTCTACCAGAAAACGGTTGTAATGTGCCAACCAGAGACTCGTTCCA	62:C>T	49	4	36	5	1.99	Cucurbita maxima genomic sequences SNP
450	11-20585775	TGCAGAACGAGTGTACGAGTCAGTCATTCCAACGAACGTCATCGCATGAAACTAAAGCTCTTTTGGGTG	41:T>C	50	8	36	-	2.28	Cucurbita maxima genomic sequences SNP
451	11-20586048	TGCAGGGATGGCAAGTTCATCTGCCTATTCATTTGTCCCATTGCCTTCGTCACGCCTTTCATCGCTTCT	52:C>T	49	5	40	-	0.91	Cucurbita maxima genomic sequences SNP
452	11-20586085	TGCAGCCGAATGTTTCTCATCTCCGAAATGGAAATTGAGAAAGTTTACAGATCGGAAGAGCGGTTCAGC	43:T>C	51	8	35	-	2.98	Cucurbita maxima genomic sequences SNP
453	11-20586128	TGCAGAGCTAAGAACTCAGTAGCTTGTGGGGTTGATTGTGGGTTCTAGTTCATTTACAGATCGGAAGAG	41:G>T	47	10	37	-	1.19	Cucurbita maxima genomic sequences SNP
454	11-20586152	TGCAGCTTCATTGACCCTATAGATACAACAAACAAAATCGATATCAACATGGGAAACATCTTACAGATC	48:A>C	48	8	38	-	1.16	Cucurbita maxima genomic sequences SNP
455	11-20586164	TGCAGTTGCTGCCACAGCTGATGGTCAACGCCCGACAAAGGAGGGGGATGAAAAGATTACAGATCGGAA	38:A>G	47	13	34	-	2.09	Cucurbita maxima genomic sequences SNP
456	11-4927775	TGCAGTTCAGTAACCACTCCATGACGATGCAGATGAAAAATCAAACGAGAAGAGTACAGGTTACAGATC	60:T>G	51	3	40	-	1.33	Cucurbita maxima genomic sequences SNP
457	11-4929280	TGCAGAAAACAAATATATATTTTTTCTGGATATTATTTGATTTTCTCCTTGCATTGGTGTTTTTGGCAA	50:G>C	49	4	36	5	1.99	Cucurbita maxima genomic sequences SNP
458	11-4929381	TGCAGATGGTCAAGATCCCCAACCTGCCCGCCTACAGAGAATACAACACGGAGGCCCTAACAGACCCAT	5:A>G	50	5	39	-	1.36	Cucurbita maxima genomic sequences SNP
459	11-4929401	TGCAGGAGAGGAACCACAAGTAACAGAGAGAGATAGAACAGTCATCGTAGTTTTCCGGCGAAGACAAAC	23:C>T	41	6	46	1	0.29	Cucurbita maxima genomic sequences SNP
460	11-4929427	TGCAGATTCTCGAACTCCGCTTCGCGTTTCAATATCTGTTTGATTTACCATGCCAAACTTGTAGGCTTA	11:G>A	52	6	36	-	2.91	Cucurbita maxima genomic sequences SNP
461	11-4929967	TGCAGGCAAAACTTGAGGAGGAACAGAGCAATCAAGCGCTGCACCACACGGCACTTTCCGCGAATCATC	7:A>G	51	7	36	-	2.59	Cucurbita maxima genomic sequences SNP
462	11-4930095	TGCAGATGGTGTTCCCTTGTTTGAGATTTTTCTTGGAGTGAATAAGAAGGGTGAATACAAACAGCAGGT	31:C>T	52	5	37	-	2.53	Cucurbita maxima genomic sequences SNP
463	11-4930333	TGCAGGATGGCCAGCTCCTAGTTCATTTGAGACTCGCGTGCTTACAAAATCAAATTACAGATCGGAAGA	36:C>T	47	10	37	-	1.19	Cucurbita maxima genomic sequences SNP
464	11-4930338	TGCAGCTCATATAAAAAATGAAGTGTACTGATGCCTACATCACTTCAAAGCCTATCTTTGAGAAAGATG	57:T>C	51	4	39	-	1.60	Cucurbita maxima genomic sequences SNP
465	11-4930386	TGCAGATGAAAGTAGAATAAATGTCATAGACTCTGAAAATTCACGAAGTGAGAATATAAAATAGAAAGG	49:G>A	51	5	38	-	1.90	Cucurbita maxima genomic sequences SNP
466	11-4930398	TGCAGCTGGTATGCTTTGCTGTTGAATGGTTTCTGCAATATTTGCAGCTGAATTCTCAAGCCTAGGGAA	12:G>A	52	3	39	-	1.86	Cucurbita maxima genomic sequences SNP
467	11-4930780	TGCAGGCTTATTTATTGCAGGATACCTGCAAAAACAAGTCATTTTTTGTTTACAGATCGGAAGAGCGGT	46:T>C	52	7	35	-	3.32	Cucurbita maxima genomic sequences SNP
468	11-4931089	TGCAGTTTTCTCCTCAAAATAGAGCTTCATATAAATATTGCAATTGTAGCAAGAGATTCAAAATCAAAG	66:A>G	52	4	36	2	2.91	Cucurbita maxima genomic sequences SNP
469	11-4931361	TGCAGCAGAAGGGTTACCAATTAGTTCACGAAAATTTACAGATCGGAAGAGCGGTTCAGCAGGAATGCC	6:A>C	50	6	38	-	1.64	Cucurbita maxima genomic sequences SNP
470	11-4931424	TGCAGTTTATGTCGATCTCGCTCTCGGTAAGTCCCAAGAAGCTATTTCCAAATTACAGATCGGAAGAGC	46:T>G	49	9	36	-	1.99	Cucurbita maxima genomic sequences SNP
471	11-4931476	TGCAGTCTTGGAAAAACCTCCCAGAGCAATATGAAATATATATATTTATCGTATTTTATTACAGATCGG	34:A>T	51	3	38	2	1.90	Cucurbita maxima genomic sequences SNP
472	11-4931547	TGCAGGCATTGTGCCCGAAGGATCGCCTGGAGATGGATCTGACGGCAATCCAGGATCCGCGCCCAAAGT	57:C>G	53	3	36	2	3.25	Cucurbita maxima genomic sequences SNP
473	11-4931769	TGCAGCCCCAAAACGAAAAGACGTCCCATATGCTATAGTATTTTAGTTCTTGTCGTAAATGCCCCCACT	13:C>A	48	6	40	-	0.73	Cucurbita maxima genomic sequences SNP
474	11-4931834	TGCAGAGGAAGTACAAAAAGAGAGAAAAAAAATATACCAATCAAATTTCTCAATAGAGAGCACTTACAG	55:G>A	50	6	38	-	1.64	Cucurbita maxima genomic sequences SNP
475	11-4931909	TGCAGAATAACTCACTACACTGCCCAGCTTTACCCATCTGGGACTAAGGGTGCATTTGGGATTGCTTTT	44:T>A	41	10	43	-	0.05	Cucurbita maxima genomic sequences SNP
476	11-4931997	TGCAGCAGAGGAGAAGAAAGAAGAAAACGATGAAGCAATGCCCTTCTCAGGGTATACACAGCCTACGAT	66:G>A	42	7	45	-	0.10	Cucurbita maxima genomic sequences SNP
477	11-4932068	TGCAGCTACGTTATGGGAACCTTTTTGCGGATTTGGAAAAGATGACGAAAATCATGGACGAGCGCAAGG	58:C>T	41	5	48	-	0.55	Cucurbita maxima genomic sequences SNP
478	11-4932134	TGCAGGGAATGCCGTACTCTGCACATAGAAGCTTGGAACATTACAGATCGGAAGAGCGGTTCAGCAGGA	7:A>T	45	8	41	-	0.19	Cucurbita maxima genomic sequences SNP
479	11-5139568	TGCAGAGAAGTACATTGCCGAAAATGGTACCGAAGACCTCCAAAATGTCATCAACAGGGTATAATACAC	62:A>T	52	5	37	-	2.53	Cucurbita maxima genomic sequences SNP
480	11-5139640	TGCAGGAGTGGCTAACTAGGAAATCCTTACAGATCGGAAGAGCGGTTCAGCAGGAATGCCGAGACCGAT	23:T>G	47	5	42	-	0.28	Cucurbita maxima genomic sequences SNP
481	11-5139833	TGCAGAATTACGAGAATCCTTTCAGATTGATTACAGATCGGAAGAGCGGTTCAGCAGGAATGCCGAGAC	#N/A	47	10	37	-	1.19	Cucurbita maxima genomic sequences SNP
482	11-5139850	TGCAGGCTTGGATCGTGGTTGGGTCGTCGGTCTAGAGGTGTGAGGGATGTGGACCAAGAGACCGACAAT	12:T>C	41	4	45	4	0.19	Cucurbita maxima genomic sequences SNP
483	12-20584153	TGCAGAAGGGCATCAGTTACGTTTGTAAGTACTCTGTGACACAATCATCCTTAGAGAGCCCGGGGATTT	11:A>G	48	8	38	-	1.16	Cucurbita maxima genomic sequences SNP
484	12-20584164	TGCAGAAGTTGGGGATTGTGGAATGAGGATTTTATTTGCAGAAAATGGCGCTCTGCTTCGAGGAGCTGC	27:G>T	40	9	45	-	0.29	Cucurbita maxima genomic sequences SNP
485	12-20584217	TGCAGACCGTGGGCCGCCCGGCACAGGAATATATGGCCGATATCACAACTGGTGATGAACCGTTTGGGA	64:T>C	51	3	40	-	1.33	Cucurbita maxima genomic sequences SNP
486	12-20584365	TGCAGATAGCTTGTGGGGCCGCTTCTTTCGGAGTGCCGAGCTGGAGAAAATGGTCGACCAGAATTTATC	61:A>G	35	6	51	2	2.98	Cucurbita maxima genomic sequences SNP
487	12-20584559	TGCAGCAGGTGTGGACGTCTCGTCATCCTTCAATTTACCAGTCTTGTGTGATTCAGCATCATCATTCCT	47:G>T	45	1	30	18	3.00	Cucurbita maxima genomic sequences SNP
488	12-20584678	TGCAGCCTTCATGTTTGAATATTGCATTGAATCTTTACATAGAACTTTAGTTATGAGTGATCTCTACAC	57:T>A	48	7	39	-	0.93	Cucurbita maxima genomic sequences SNP
489	12-20584837	TGCAGCTTTCGTTGCATTGTTCTGTCCTCTCTTCGAATTTGCCACGCCAATCGAACCTGATCGGGCATG	63:G>C	48	4	42	-	0.40	Cucurbita maxima genomic sequences SNP
490	12-20585181	TGCAGACCTGTAGGGACTACTGGATTTTATTTTTCTTCTTCATTTTATCCTTCCAATTATTATGCTTTT	5:A>T	35	6	49	4	2.33	Cucurbita maxima genomic sequences SNP
491	12-20585232	TGCAGTGCATCGTATACGATCCGAGATGAATAACAAATTTGTTGAGAAGATATGACATAAGATCACAAT	11:G>T	48	5	38	3	1.16	Cucurbita maxima genomic sequences SNP
492	12-20585404	TGCAGCAGTAGATACTGAAAAGAATTCCAAACATACTGTTGATGCGATGGGAACCATCCCTGCAAGTGC	65:G>A	49	2	39	4	1.14	Cucurbita maxima genomic sequences SNP
493	12-20585419	TGCAGGGCATCCTATCAGCTTCAGTTTTATCGATTATCCCTATGATTCGTCCCTACCAGTGGCAAAGCT	58:G>A	30	3	41	20	1.70	Cucurbita maxima genomic sequences SNP
494	12-20585501	TGCAGACTGGAAGTAGTTTCATTTCTTACAGATCGGAAGAGCGGTTCAGCAGGAATGCCGAGACCGATC	6:C>T	48	5	41	-	0.55	Cucurbita maxima genomic sequences SNP
495	12-20585571	TGCAGCATTACAAAAATGATGGCTTTCTTAGGGTTTTTACAGATCGGAAGAGCGGTTCAGCAGGAATGC	26:C>T	51	7	36	-	2.59	Cucurbita maxima genomic sequences SNP
496	12-20585875	TGCAGGTGACGAAGCCTTTGTTGCTCAAGGCACACGGGTCGTTATTGCAAGCTACCGATCTGTTGAGCG	8:A>G	51	7	36	-	2.59	Cucurbita maxima genomic sequences SNP
497	12-20586075	TGCAGCAAAGCCTATTCTTTTATCATGTCCCGTTGGTTACAGATCGGAAGAGCGGTTCAGCAGGAATGC	30:C>T	47	9	38	-	0.95	Cucurbita maxima genomic sequences SNP
498	12-4926797	TGCAGCAACACCCTATGGTCATAGTTCGATTTGTATAAGACAAACACTGAGTGGAGTACGGGCTATCAT	59:G>A	49	3	42	-	0.54	Cucurbita maxima genomic sequences SNP
499	12-4926950	TGCAGTGACTCAAAGAAGGCCATCAGAACAATGTACTCCGACTCACACATTTCAAAGGTAGCCTAAGGG	61:C>A	47	7	40	-	0.56	Cucurbita maxima genomic sequences SNP
500	12-4927814	TGCAGAAGTATATATAATTTCATTCCAACAAAAAACGATAAGACAACATTCAGATATATTATACTTACA	65:T>A	45	2	35	12	1.25	Cucurbita maxima genomic sequences SNP
501	12-4929337	TGCAGCGGCTTCTGCGAAGTCCAAGCAAGATGTATTGAAGACTGGGAAGTCCAAACAAGAAACTCCAAA	66:A>C	50	2	37	5	1.94	Cucurbita maxima genomic sequences SNP
502	12-4929343	TGCAGCTCTTATTACATCATCGGTCTAATACCTTCCCTTATTGGAGCTTTAGATTTTTCATGAGCCTGC	24:C>A	47	8	39	-	0.74	Cucurbita maxima genomic sequences SNP
503	12-4929758	TGCAGATTGTTGCTCTTTTGCTTGAATCTGGGGTTGATATCAATCTACGGAATTATCGGGGTCAGGTAC	10:T>C	44	6	43	1	0.01	Cucurbita maxima genomic sequences SNP
504	12-4929806	TGCAGAAAGTTCCCGGGTGACAAGTATAAGAATGCAATGAAAATGGAAAACCAAAATGGAGTGTATAAT	62:G>A	47	-	45	2	0.04	Cucurbita maxima genomic sequences SNP
505	12-4929845	TGCAGGTAGTAGGTGTTAGGATTCAGATTGTGGGCATTTTGATTTGAGTAAGCAATGGTTCCTGTAATA	29:G>A	45	3	40	6	0.29	Cucurbita maxima genomic sequences SNP
506	12-4929868	TGCAGCGCTCTTTAGCCAGTCGGGGTTGTGTCGAGAATCTCGACACGCAGCGATAGTCTCGGAGATGTG	6:G>A	47	6	41	-	0.41	Cucurbita maxima genomic sequences SNP
507	12-4930028	TGCAGCTCATGTAAACGATGAGGAGGATTCAAACACTGCTGGGAATAAACCCGCTTGGAATAGCGATCA	52:G>A	50	8	36	-	2.28	Cucurbita maxima genomic sequences SNP
508	12-4930130	TGCAGTACGAACCAGCTTTCATAGTTTTATTTTGTTGAATGGATTTTGTCCTTTATGGTATTTATGATA	60:T>A	53	2	39	-	2.13	Cucurbita maxima genomic sequences SNP
509	12-4930246	TGCAGTCAATACATCATCAAACTCATCATTTTCACCACCATTGGCTAGCCTTTCTTCATCATCTCCAGC	45:T>C	46	3	43	2	0.10	Cucurbita maxima genomic sequences SNP
510	12-4930294	TGCAGCTCTATTCATTTCTATTTGTATTTCGACATTACAGATCGGAAGAGCGGTTCAGCAGGAATGCCG	30:G>A	42	5	47	-	0.28	Cucurbita maxima genomic sequences SNP
511	12-4930313	TGCAGCAGCATGCCCGGCCATCGCCATCTCAAGCTGTGCCTTGGCTAGAGCATCATCATTCTCATCAGC	15:G>A	50	8	36	-	2.28	Cucurbita maxima genomic sequences SNP
512	12-4930365	TGCAGTAATTATGTCGATCATCACGTTAGCTCTCGGGAGCAAATTACCCTTCAAGATACTATGGACGGT	29:C>T	44	5	45	-	0.01	Cucurbita maxima genomic sequences SNP
513	12-4930383	TGCAGGTTCTCACAGATACTCATCCCAAAGTCCAGTCAGCAGCACAAACAGCCCTTCAACAAGTAATAA	31:C>T	45	7	42	-	0.10	Cucurbita maxima genomic sequences SNP
514	12-4930450	TGCAGGGAGATTGCATGTCGCAAAAGAGTTGTTGAAACTCCCTGTTGAGACATTGAAGTCCTTCGCAGG	40:C>T	51	6	37	-	2.23	Cucurbita maxima genomic sequences SNP
515	12-4930739	TGCAGCGGCGACGGTCGCGTCGTTCTCTTGCTTGCACCATAGCCGTTGCTGTGTAGCGGCGTACGGGTA	54:A>G	46	4	44	-	0.04	Cucurbita maxima genomic sequences SNP
516	12-4930935	TGCAGGTGGTTCGTGTCGAAGCGAGATTCTTCGCCATTAGTTCGACGATTAGGAAGACGTCTTTCATAC	29:T>G	53	5	36	-	3.25	Cucurbita maxima genomic sequences SNP
517	12-4931042	TGCAGACTGATCAACGACAAGAAATCCCTTCTGCTGAGTTCCAGAGCCAGAAAGTGGTGCCACAGCCTC	57:T>C	54	2	37	1	3.18	Cucurbita maxima genomic sequences SNP
518	12-4931213	TGCAGCCAATGCAACTACCTGAGATGGGGTTGGACTTCGACGTAGGAAATGCATTTCTAGCATCCAGAA	20:G>C	53	4	35	2	3.68	Cucurbita maxima genomic sequences SNP
519	12-4931326	TGCAGCAGATTGACCCTGTTGCTGGTCAAGTTTCTGCCCTAGTTCTGTGCCATACTAGGGAGCTTGCGT	22:T>C	53	5	36	-	3.25	Cucurbita maxima genomic sequences SNP
520	12-4931392	TGCAGAATGGGAGCTCATATGGAGACTTTTCTTTCTGGTGTAACTGCGGTGGAACATAACAAACTCCTT	51:G>A	47	3	43	1	0.18	Cucurbita maxima genomic sequences SNP
521	12-4931560	TGCAGAAAAAGAACGAAGAGTTCAGATACAGAACGCTGAAGACAATAAAACGGAAACAAAGAAGGTTTG	14:G>A	38	1	37	18	0.01	Cucurbita maxima genomic sequences SNP
522	12-4931583	TGCAGAAAAACACGGTGGTGAAAATGCCAAAAAGAAGTTGAAGTTTACAAATTCAGGAACTCGGGAACG	14:G>T	49	5	40	-	0.91	Cucurbita maxima genomic sequences SNP
523	12-4931679	TGCAGCTGCTTCTAACCTGTGGGAGACTACTACAGCTCTTCAATCAGATGGGATTCTTCAGGATTTTGA	12:T>G	45	5	44	-	0.01	Cucurbita maxima genomic sequences SNP
524	12-4931745	TGCAGGTGTACATTTATTTTTCTTCTTCTGTTTTTTTTATTTGGTGTGTTTACCATTGCTTTTGAAAAA	31:T>C	40	7	47	-	0.56	Cucurbita maxima genomic sequences SNP
525	12-4931889	TGCAGTGGCTGAAGTATTTACTAAAGATGTGGTTAGATTACACGGGGTTCCCAACTCCATAGTCTCAGA	42:C>T	45	6	43	-	0.05	Cucurbita maxima genomic sequences SNP
526	12-4931891	TGCAGCTCTAACATCTTTATACATTCGAGCATAACTGGAAGAACAAAATGAGAAAAAATAGATACTTTA	64:C>T	45	12	37	-	0.78	Cucurbita maxima genomic sequences SNP
527	12-4932163	TGCAGGATCCATATAAAACTAAAATCAGAGCAATTACCATTCATTTCTTTACAGATCGGAAGAGCGGTT	30:C>T	46	6	42	-	0.18	Cucurbita maxima genomic sequences SNP
528	12-4932528	TGCAGATTGTGATTTTTCTGTCTCTTCTTATTATAATGTTTTCGATTGATGAAGAGTAAGAGTAAGCCT	21:C>T	50	5	39	-	1.36	Cucurbita maxima genomic sequences SNP
529	12-5139766	TGCAGCAAGAATCCTACCAAGACCTTCGAGATACAGAGCGCCATGATTGAAGCCTGGGGTGAGAGGATA	26:C>T	47	4	43	-	0.18	Cucurbita maxima genomic sequences SNP
530	12-5140002	TGCAGTTTCGTTGAGATCAAATGATATGGTTGAACCAGTTTTGATTCTCGATTTCGAACATCGCTCTTC	41:T>C	39	7	48	-	0.93	Cucurbita maxima genomic sequences SNP
531	13-20584209	TGCAGACAGAGTGACGTCCTCAACCTGCCCAAAGAGGATTTTGGTAAGAAGTGTCGGAAGAGAGAATAA	52:G>A	44	4	40	6	0.19	Cucurbita maxima genomic sequences SNP
532	13-20584326	TGCAGAGTCCGATTGCGTATGCACTGTTTTCGCTGCCGTAAGAGAAGTTGTAAAAGCCATACTCAATTT	33:T>C	40	1	36	17	0.21	Cucurbita maxima genomic sequences SNP
533	13-20584505	TGCAGCAAAATGGATTGAAGTCGCTTCATCGTCAGTTCATCATCTTTATCCAGTCCAAATTTCGAAATT	8:A>G	46	4	44	-	0.04	Cucurbita maxima genomic sequences SNP
534	13-20584644	TGCAGCCCAGGGCGGCCGTACAAGAACGTGGTGCTGTTCGTAAACACCAGCGACGGCGAAGGAATCGAA	41:A>G	48	2	40	4	0.73	Cucurbita maxima genomic sequences SNP
535	13-20584647	TGCAGCCCATGAGATTGTGACTCCCATGCTTGCAGCCCACGAGACCAAGTAAGTGACCTTACAGATCGG	9:T>C	44	2	47	1	0.10	Cucurbita maxima genomic sequences SNP
536	13-20584668	TGCAGCCTATAATAGTGTCATTACTACAACCACGTGATAGTAAAAAGCATACACCAAAAATAAATGTAA	53:C>T	43	5	46	-	0.10	Cucurbita maxima genomic sequences SNP
537	13-20584705	TGCAGCGGAGTTTGCCTTCGAAAGTTGTTCGATTGGGTTGGTGAAGCCTTGGGAAGGAGAGAGAATTCA	30:G>A	52	6	35	1	3.32	Cucurbita maxima genomic sequences SNP
538	13-20584728	TGCAGCTAAAGATGTTGATTGCAGCTTGCCATGATGAACAATCAGATGATCAAAGGAAACATATACGAC	62:A>T	44	4	44	2	0.00	Cucurbita maxima genomic sequences SNP
539	13-20584793	TGCAGCTGTTGGACGGCATTTGGGATCAAATGCCAGAAGACGTTCCAGTAAACGAAGTGCCGATGGATC	66:A>G	40	3	34	17	0.49	Cucurbita maxima genomic sequences SNP
540	13-20584905	TGCAGGAGATGGCTTCAATTTTCCAGTATACAAGTAACTCAACAATATCAAGAAGGCTTCATGTCCAAC	18:T>C	45	2	42	5	0.10	Cucurbita maxima genomic sequences SNP
541	13-20584953	TGCAGGCATAGCTGGCACATCCGCCGCCGATTGTGACAGCGTGAATCATACCGTCACCGTCAAACAAGT	36:C>T	52	2	40	-	1.57	Cucurbita maxima genomic sequences SNP
542	13-20585107	TGCAGTAAGGTGTTATTGCTGAGCCAGTTCTTATAACAGTACAACATTGCACATTTCGCGCGCTACATT	48:G>A	38	2	31	23	0.71	Cucurbita maxima genomic sequences SNP
543	13-20585108	TGCAGTAAGTGAGATTTTGAATCGGTTCTCTATATCACTTTCACTTTTCAGTTTCTGTGCTTCACTTCC	24:G>A	51	4	39	-	1.60	Cucurbita maxima genomic sequences SNP
544	13-20585112	TGCAGTAATGCAAAGCCTTTGGATTTGTTTGTACCTGTAGCCTAACTCATTGTCGTACCACGACACGAG	48:A>G	49	2	42	1	0.54	Cucurbita maxima genomic sequences SNP
545	13-20585340	TGCAGTTTCAATCTTTGCCTTCTGTAGCTGCTTCTGCAATCGAACAATTGCGAATTTGTCGGAGTGCAC	52:A>T	50	5	39	-	1.36	Cucurbita maxima genomic sequences SNP
546	13-20585437	TGCAGATCTCTGGTCTACATAGTATTCCTTCTCAATATGTATTGACTCGTTGGACAAGGGATGCAAAGA	14:C>A	40	-	36	18	0.21	Cucurbita maxima genomic sequences SNP
547	13-20585565	TGCAGCAGCTTCTGTACAAATCTGATGATCAAAAAATCGTGTTACAGATCGGAAGAGCGGTTCAGCAGG	26:G>C	39	7	48	-	0.93	Cucurbita maxima genomic sequences SNP
548	13-20585900	TGCAGTTCCCAATGTTGGCACGGAACTCGATAAATGGTAGATTGTTGTTATCTTTCTTGCGTCAGACGC	68:C>G	49	2	42	1	0.54	Cucurbita maxima genomic sequences SNP
549	13-20586135	TGCAGTAAACAACCAAACGGGTGAACCCCATTTTTCTACAGCCATTACAGATCGGAAGAGCGGTTCAGC	11:A>G	49	9	36	-	1.99	Cucurbita maxima genomic sequences SNP
550	13-20586148	TGCAGATAACGCTACGTCCGTGGTGCTTCTTTTTCTTCTGTAGATTAGCTTCCCTTCCCTCTTCGATTT	14:C>A	50	3	41	-	0.89	Cucurbita maxima genomic sequences SNP
551	13-4928284	TGCAGCAAATCGTTTTCAAGTAAAACAGTTCTAAATATTACAGATCGGAAGAGCGGTTCAGCAGGAATG	15:T>A	51	8	35	-	2.98	Cucurbita maxima genomic sequences SNP
552	13-4928676	TGCAGTTGTTCTTCGACGATAGCATTCGTAATCTACAAGCCGGGAAGTCGGTGGGACTTCATACAGTAC	23:A>G	44	4	46	-	0.04	Cucurbita maxima genomic sequences SNP
553	13-4928819	TGCAGCCTGGATTCTTCTTCAAACCGTGTCGTCCAATCCTCGTCCTTACAGATCGGAAGAGCGGTTCAG	26:T>C	54	4	36	-	3.60	Cucurbita maxima genomic sequences SNP
554	13-4928837	TGCAGTTCGATTTTGACATCATTAGAGTTGCAACTGATGGATTCTCGGACGAAAATCAACTCGGGAAAG	28:T>C	46	6	42	-	0.18	Cucurbita maxima genomic sequences SNP
555	13-4928866	TGCAGATTCTTACTTTTCATGTGAAAATTTCTTAGCTTTTCTTCCCGGGTTTGGAAATCGCCAGCATTA	30:C>G	44	6	44	-	0.00	Cucurbita maxima genomic sequences SNP
556	13-4929270	TGCAGCCGGAGATATCGAGCTCGGCTCCGCAATTCTTAGGAAGCTCCAAGGCTCGGCTCTGCGAGACAT	6:C>T	49	6	39	-	1.14	Cucurbita maxima genomic sequences SNP
557	13-4929370	TGCAGAAGTGGGTGTAGCAGCAGAGGAGGCTATGGAGCAAGATGTGGAAGAAGAAGACACTGAAAGAGA	15:A>T	47	3	44	-	0.10	Cucurbita maxima genomic sequences SNP
558	13-4929534	TGCAGAATGTCCACCAACAGTGTAATCCAAATATAACCTCTTTCTTCCACTTTGCTCTTGGTTATCCAC	18:A>T	53	3	37	1	2.84	Cucurbita maxima genomic sequences SNP
559	13-4929897	TGCAGACTGCCGAGTAATAAACCGTTTGGTAGCAGTCGAGAAGACTACGATTTGTTAGACGCGTTTTAC	37:G>C	49	6	39	-	1.14	Cucurbita maxima genomic sequences SNP
560	13-4929935	TGCAGGCGACGAGTCTGGAGGCGCCCCAGCAGCTGCTGCCCCCGCTGAGGAAGAAAAGGCGGAAGAACC	62:A>C	43	7	44	-	0.01	Cucurbita maxima genomic sequences SNP
561	13-4930223	TGCAGAACTTCTTGTATGATATTGTCCACTTTGAGCATAATCTCTCATGACTTTGCTTTGGACTTCCCG	40:T>G	53	4	36	1	3.25	Cucurbita maxima genomic sequences SNP
562	13-4930269	TGCAGCTTATATTTACGAATGATAGCTCACCTCGGCAAGGCCATCAGGGGATGGATGTCGAACATGGCG	16:G>A	51	4	39	-	1.60	Cucurbita maxima genomic sequences SNP
563	13-4931143	TGCAGCAGCCTCCTACCTAGCAGTCTTGCCGCTGATTTTTCTACTGCATTGTTACCGGTATTCTTCCGA	14:A>T	44	6	43	1	0.01	Cucurbita maxima genomic sequences SNP
564	13-4931194	TGCAGACAAGACAGTAGGAAGAATGTAGTATTGTGAAAAGAAAATAACAGATCAGGTCAACTATTGAAC	56:T>C	44	6	44	-	0.00	Cucurbita maxima genomic sequences SNP
565	13-4931528	TGCAGAAACAAATAAAAACAACATAAACAAGCATATCCTAAAGGGCAAATAGAGAGAGTAAAGCGAGAA	63:C>A	46	4	44	-	0.04	Cucurbita maxima genomic sequences SNP
566	13-4931539	TGCAGGGATTGAATCCTCTGCTGTAACTTCAATATCTGCAAGACAGCATAACAACAATGAGCAATTGAA	25:A>G	50	3	34	7	3.05	Cucurbita maxima genomic sequences SNP
567	13-4931604	TGCAGAGGTGGTAGAGAAAGCTGAGACGGTAGACTACGATGGATTGGCTAAAGACTTTGAAAATGCTTC	61:A>G	44	6	44	-	0.00	Cucurbita maxima genomic sequences SNP
568	13-4931687	TGCAGGCCTTTGTTGAACCAGTGGAATTTTCAATTTTTAGGTATACTAACTTCATTGATTGTTCCCTAT	38:A>T	47	5	42	-	0.28	Cucurbita maxima genomic sequences SNP
569	13-4931754	TGCAGTGAAGCCTAAGAACACAAATCCCAGAAACATGTTCGATCATAATTCAAATCTAAACGGTGGTAA	60:C>T	46	3	45	-	0.01	Cucurbita maxima genomic sequences SNP
570	13-4932250	TGCAGTGATTGTAACAACAATTATTCCTCATAGATTTCTCTTGTTTTTTTGGTTCGTTTTGTGTGTTGC	9:T>C	47	5	42	-	0.28	Cucurbita maxima genomic sequences SNP
571	13-5139880	TGCAGAAAGTAGGAGGAAAATAATAAGTAGGGTGCAATGAGGAAATCACCTAAATAAAATATTTGATGA	42:A>C	46	1	46	1	0.00	Cucurbita maxima genomic sequences SNP
572	14-20584037	TGCAGAAAAAACTAACATATATTGCAGCCAATATTACCTGAGGATATAGTCGAGGTGGTGCAATAGTTC	55:T>C	37	3	31	23	0.53	Cucurbita maxima genomic sequences SNP
573	14-20584155	TGCAGAAGGGTTGAGCAAGAAGTTCCAAACCGGGGCGTTCTCTGAAATTGAATTGCATTCTCCAGAAAT	48:T>C	38	5	51	-	1.90	Cucurbita maxima genomic sequences SNP
574	14-20584196	TGCAGAATTTGCAGTAAAAAACCCGGGTTTCTTTCTTTGTCCTCATCTCCATCCCCATAACTGTCCTGG	50:A>G	50	4	40	-	1.11	Cucurbita maxima genomic sequences SNP
575	14-20584271	TGCAGAGAGAGAAGTGGGACGGGGAAGCCGCAGTAAACCACCGCCGCCGGCAGAACAACGACAGCTAAG	60:A>G	38	4	49	3	1.39	Cucurbita maxima genomic sequences SNP
576	14-20584313	TGCAGAGGAGACTGAAACATTTTTTATAAGGGTGTGGAAACCTTTCCCTAGTAGACGTGTTTTACAGAT	47:C>A	42	2	35	15	0.64	Cucurbita maxima genomic sequences SNP
577	14-20584455	TGCAGATTGCGACAAAAGAGTATGTCAATGGGTATACAATTCAGAGTGAAAAGAAACATGCCCGCTCCC	22:T>C	42	4	37	11	0.32	Cucurbita maxima genomic sequences SNP
578	14-20584472	TGCAGATTTTATACAAGTAAACAATAAAATATATGAATGTAGAAGCCAGTCTTACTTGTCGTCCATGTT	13:C>T	45	6	41	2	0.19	Cucurbita maxima genomic sequences SNP
579	14-20584536	TGCAGCACTTTTCAGACTAGATTGAGCCTTCTCTGTCAAAGCCTGGAAGAGAACAGAAGTTCAATAAAT	53:C>G	48	4	42	-	0.40	Cucurbita maxima genomic sequences SNP
580	14-20584653	TGCAGCCCTACGGAGCTGTCCTCATGTGCGGGGGCAATCTCGTCGTCGGCTAACCCATCCAGCACTTGT	50:T>G	38	2	36	18	0.05	Cucurbita maxima genomic sequences SNP
581	14-20584982	TGCAGGGAACAAGATCACATGAGGAACAGGCGACAGAGAAATAGATGAGGAACTGATAAAGAGAACACA	37:G>C	42	2	35	15	0.64	Cucurbita maxima genomic sequences SNP
582	14-20585123	TGCAGTAGAGAGTGATGGGTGTAGCCAAATTTTGGTTCCACCGAGGCCAAGCAACACAGTGGAATAAAA	16:G>A	41	10	43	-	0.05	Cucurbita maxima genomic sequences SNP
583	14-20585415	TGCAGGAGTATTATTACTAACTGTCAAAGTGACCTTCTTACTCATAATTCTTTGTCAATTTTTCTTCTC	20:C>T	42	3	40	9	0.05	Cucurbita maxima genomic sequences SNP
584	14-20585540	TGCAGATTAAATTAAGTCCATTTATCCGACACCATTACAGATCGGAAGAGCGGTTCAGCAGGAATGCCG	17:C>T	36	3	40	15	0.21	Cucurbita maxima genomic sequences SNP
585	14-20585730	TGCAGCTTCTCGGAAAATTACAGCTCTGCTAATATATATATATATACATTTTTTACAGATCGGAAGAGC	46:C>T	36	3	35	20	0.01	Cucurbita maxima genomic sequences SNP
586	14-20586044	TGCAGGAGTTGGATTGTATGCTGACTTCAATCCAAAGCAAGTCCTGTTGTTATTCCAGCCTGTGTTTAC	50:T>A	43	10	41	-	0.05	Cucurbita maxima genomic sequences SNP
587	14-20586137	TGCAGTGAACTCACTTGTCACATTGGGGAGTCATATAGCTTTGTCGTCAATTACAGATCGGAAGAGCGG	9:C>T	39	9	46	-	0.58	Cucurbita maxima genomic sequences SNP
588	14-4927716	TGCAGAAATTTCCAGTACGGTAAATGAAGAAACTACTGTGAATGAAGAAAATGACCAAGAGACTACTCT	32:C>A	43	11	40	-	0.11	Cucurbita maxima genomic sequences SNP
589	14-4927718	TGCAGTCATTCTCAACTCAACATCTACATAAGAACGCTAATTCTTCCGCAGAGGTGCTACCTACCATTG	54:T>A	42	8	44	-	0.05	Cucurbita maxima genomic sequences SNP
590	14-4928237	TGCAGGACATATAAGAATTTTGATTTCTTGTGAGTTCTCAATTTCTATATGGTCTAGGAAAAGGAATTC	36:C>T	42	7	45	-	0.10	Cucurbita maxima genomic sequences SNP
591	14-4928295	TGCAGGCACCTCGTCTTTTCCTGGGGAGTTCTTGCCTTGCTCTGAAACTTGAGGTTTCGGTATATCATC	24:G>C	43	5	45	1	0.05	Cucurbita maxima genomic sequences SNP
592	14-4928785	TGCAGACTGGAGATAAATTGTCAATTATTTTTATATGCTTCTTTATTTGTGGATTATTTTAGGGAGGGA	10:A>G	42	7	45	-	0.10	Cucurbita maxima genomic sequences SNP
593	14-4929306	TGCAGGTGTTCCTCCAATCTATCAAAACAAATATTCAATACTTATCAAGAAGCATGATGGTAAACGTGT	65:G>T	39	5	39	11	0.00	Cucurbita maxima genomic sequences SNP
594	14-4929361	TGCAGATCATCACGAACACGATTTTCAACAACCTTCTCCTGTCTGCTATACCTGGGTTGAAATTGTGAT	29:A>C	41	6	40	7	0.01	Cucurbita maxima genomic sequences SNP
595	14-4929364	TGCAGCACCAACAATAGAATACGAATTAGAAGTAACAAAGACAGTTGGGGAAAAAGTAAAAACTCGTGA	41:C>A	44	3	44	3	0.00	Cucurbita maxima genomic sequences SNP
596	14-4929383	TGCAGTTTTTGACTTCGTTGGTATCAACTTACTGTAACGCAATAATTAGAGACCACATTGCAAGGATCT	10:G>T	47	4	43	-	0.18	Cucurbita maxima genomic sequences SNP
597	14-4929421	TGCAGCAAAATCAAGTATTTTGCTTCTTGGGATCATTAGATTCATCCAAGGATGTGGAACCTCCCACAA	54:T>A	46	4	41	3	0.29	Cucurbita maxima genomic sequences SNP
598	14-4929450	TGCAGCATTTCCAACAGACTCTATAGCTTTTTTTCTGGACAGTTGATCTTGAAATTTCCTGTGTTTCAT	27:T>A	41	6	47	-	0.41	Cucurbita maxima genomic sequences SNP
599	14-4929459	TGCAGCAAAAGCATTTGTCTTTGAAGATATGAGTAATAAGAATGGAACGTGGTGGGAGTGACATTCAAA	52:T>C	46	3	44	1	0.04	Cucurbita maxima genomic sequences SNP
600	14-4929540	TGCAGCATCCTTTATCTTCAGGGGCTCTTTATACGCTATGAAATTGTATGCAGTGTTTATCAGCCATGG	28:T>C	47	5	42	-	0.28	Cucurbita maxima genomic sequences SNP
601	14-4929541	TGCAGTCGTATGTTTTATGAACTTATACCCGTATCTACTGTCACTGTATTGTATGTCAACTCTTTTCCC	10:T>G	48	3	43	-	0.27	Cucurbita maxima genomic sequences SNP
602	14-4929560	TGCAGTGGAAATCATTGTTTTGATTAGAATTCAGACATTACCCCATCATTCTTTTCTTTTCCTCTAAAA	35:C>T	39	9	46	-	0.58	Cucurbita maxima genomic sequences SNP
603	14-4929946	TGCAGAGAAAGCCACCGTGAAGAAGAACTGCAACATGGCTCAAAGAAACGAAGGATTCTTACAGATCGG	38:C>T	46	6	42	-	0.18	Cucurbita maxima genomic sequences SNP
604	14-4929947	TGCAGGAGGAGTCAACATAAGTGGCGGTGACCAAGTATTATAACATCTTGAGGTGCTTATGATCTCCAC	24:C>T	41	6	40	7	0.01	Cucurbita maxima genomic sequences SNP
605	14-4929978	TGCAGCTCTGTCTTGGTGCCGCTTGTTCTTGCTAATCTGCATAAGGAAACATTATTTATTACTAGAGGC	39:C>T	44	8	42	-	0.05	Cucurbita maxima genomic sequences SNP
606	14-4930157	TGCAGCTGAAATGTTCTGGTGAACAGTTCTATGAGTTTTATAGGAACAAAATGGACCGTCTTACTCAAA	52:G>A	50	4	40	-	1.11	Cucurbita maxima genomic sequences SNP
607	14-4930358	TGCAGGCGTGGGCTGGCTATAGGTGCGGGCCGAATCATCTTACAGATCGGAAGAGCGGTTCAGCAGGAA	25:C>G	39	15	40	-	0.01	Cucurbita maxima genomic sequences SNP
608	14-4930631	TGCAGAATGAAGTAGGCATCTCTTCATTGTTTTTGAACTTCCTGAATCTTGAAGCTCTTATTCCTGTCT	44:A>G	41	6	47	-	0.41	Cucurbita maxima genomic sequences SNP
609	14-4930951	TGCAGCTGTAGGGCTTGATGGGGGCGTCGCGAACTCGTCCACTGGTTGAAGTTCTTCATACTTTGTGAA	30:G>A	38	10	46	-	0.76	Cucurbita maxima genomic sequences SNP
610	14-4931006	TGCAGGTTTGTGCGCTTCCTGGGAGTCTGAATTGTATAAGAGATGGTGAGCATAATCCTTTATCTCTTA	39:G>A	49	1	44	-	0.27	Cucurbita maxima genomic sequences SNP
611	14-4931247	TGCAGGACTTCTTTTCTGTAGTTCTTCGAAATCTGTTTCCTCTTATTGAACCGGATGGCTACTCCTTTG	50:C>A	45	3	38	8	0.59	Cucurbita maxima genomic sequences SNP
612	14-4931288	TGCAGAAAATTATCAAAGTTCGAAAAAGAAAAGTTGCACAAGACTCATATTGTCAACACTGAAGGTGAA	35:G>A	42	6	46	-	0.18	Cucurbita maxima genomic sequences SNP
613	14-4931309	TGCAGCCATAAGGTTAGTCGTCTTACTCGTCTGTTACACACCCTCTCGATGCTGCTTGCACGTTCTTGA	34:T>C	40	11	43	-	0.11	Cucurbita maxima genomic sequences SNP
614	14-4931521	TGCAGAGCATTGGTGCCAAGGACCAAGCATTTGTTCAGGTCGACAACATGAACAATGTTCTCAGGGCTC	22:C>G	40	4	43	7	0.11	Cucurbita maxima genomic sequences SNP
615	14-4931727	TGCAGACCCTGATCCTTGCATTCTGCTCGGAGTTTGAAGAGCTTCCCAGAAACATAAAGAACATGGTCA	10:G>T	48	5	41	-	0.55	Cucurbita maxima genomic sequences SNP
616	14-4931749	TGCAGAGCAAACAGACCAACCAATATGGCACAAGCTATCAAAAGGAGCTCCCCTACAGTATAGATCATC	47:C>T	46	8	40	-	0.42	Cucurbita maxima genomic sequences SNP
617	14-4931901	TGCAGCCCAACTAACCAGGTGGTGGTATAATATTCTGTAACATTATACCTGAACCTTCCCTTCATAAGA	5:C>A	48	5	41	-	0.55	Cucurbita maxima genomic sequences SNP
618	14-4932130	TGCAGGAAAAACCTTTGGAAGTAGATAAATCCCCTTTCTCAAGATGAACAAAAGAACCCTCAACCTGGG	30:C>T	48	6	38	2	1.16	Cucurbita maxima genomic sequences SNP
619	14-4932159	TGCAGATGAAATCTCTCAGAATAACCCGAGGTTTACTACTCCCTGGTAATGTGTTCTTCCCTTTTGGTT	43:T>C	45	9	38	2	0.59	Cucurbita maxima genomic sequences SNP
620	14-4932179	TGCAGGATGGAAATTACATGGTTGGATGTTTGGGCTTTCCCCAGGTGCGATGTGATCATATACCATGAT	28:T>C	46	3	45	-	0.01	Cucurbita maxima genomic sequences SNP
621	14-4932216	TGCAGATTCTTTTCTCATGAACTCTACATAAGCCGACCTGCTCCACTCGCATCACACAATTTGTTACAG	55:A>T	45	10	39	-	0.43	Cucurbita maxima genomic sequences SNP
622	14-5139415a	TGCAGTCAGATAGGGCGGCTTCAAAAGCCTCCGTTTTCCTTTTTTTTTTTTTTACAGATCGGAAGAGCG	32:G>T	45	6	43	-	0.05	Cucurbita maxima genomic sequences SNP
623	14-5139415b	TGCAGTCAGATAGGGCGGCTTCAAAAGCCTCCGTTTTCCTTTTTTTTTTTTTTACAGATCGGAAGAGCG	53:A>T	34	2	47	11	2.09	Cucurbita maxima genomic sequences SNP
624	14-5139799	TGCAGAATGCTTACTTAGGAGATGCGAAGGGTGTTTTTATGTGCTTTCCTGAGATCAGTTACTGGCAAA	25:G>A	42	8	44	-	0.05	Cucurbita maxima genomic sequences SNP
625	15-20584029	TGCAGCGGGACTCTGGTCTCCTTCCCCGGCGTCCCGGCAAGATCACGAGCAGGATGTTATTGTTACAGA	38:A>T	36	8	50	-	2.28	Cucurbita maxima genomic sequences SNP
626	15-20584038	TGCAGAAAAAAGCCATTTTCTGGCAACATATTCTGCTCTCATGAGCTAAAAAGAGGATTGTTATTATCT	39:C>T	39	10	45	-	0.43	Cucurbita maxima genomic sequences SNP
627	15-20584272	TGCAGAGAGAGAGAATGTTTGGGATGGTTTCGTGCGCGAGGACGACTTTCCACCGAGTATAAAGGTCAG	53:C>T	39	9	46	-	0.58	Cucurbita maxima genomic sequences SNP
628	15-20584273	TGCAGAGAGGAACGCACAAACGAAGAAGGACACGTGTCTGTAGACTGACCAATCTTAGCAAGCAGGGTA	22:A>G	39	3	52	-	1.86	Cucurbita maxima genomic sequences SNP
629	15-20584311	TGCAGAGGACCCTGTACCGCCCATCCAATCTGAAAAAGAACAAGGGTGTCAAGCTAGTAATCATTTCCG	18:G>A	37	4	52	1	2.53	Cucurbita maxima genomic sequences SNP
630	15-20584314	TGCAGAGGATGCAATTGTCCCATCAAGTTTGACACCCTCCTTGACACCTTGTCCCCGCAACGAGAAAAA	26:G>A	42	5	47	-	0.28	Cucurbita maxima genomic sequences SNP
631	15-20584613	TGCAGCCACAAAAATCAAAAACATGTGGGAAAACGAAAAATCTCAGGTTTGTCAAGTTTGACAAACGAA	18:A>T	42	5	47	-	0.28	Cucurbita maxima genomic sequences SNP
632	15-20585143	TGCAGTATCAATAGCCTTTTGAGAGAGCTATCTCTCTCTCAAGTCTCACAATGGACACGCTCACCAAAA	58:G>T	37	4	53	-	2.84	Cucurbita maxima genomic sequences SNP
633	15-20585161	TGCAGTCAGACATTTGAATTAGAAATGAAGTGTGGAATGAGCAATAAGATCAAACATGCCTTCATCATA	26:G>A	35	2	38	19	0.12	Cucurbita maxima genomic sequences SNP
634	15-20585195	TGCAGTCTAGACAATTCATATCATATAACCCTATCCGCTCAAATTCAAATCAGCACCAAAAATCCAGTA	11:C>G	36	3	40	15	0.21	Cucurbita maxima genomic sequences SNP
635	15-20585241	TGCAGTGCTTTGTTTTATATGTATGCTATTTGAGTATGAATTCCTTATCATATGATGTGTGGGATAGTA	11:G>A	39	8	47	-	0.74	Cucurbita maxima genomic sequences SNP
636	15-20585331	TGCAGTTGTATTTTCACAAAGGCCACAAAAAAGTAACTCAGCCTTTGGAGCTTTGGCTTCACGTGTTCA	23:C>A	30	3	41	20	1.70	Cucurbita maxima genomic sequences SNP
637	15-20585472	TGCAGAAAGACGGTTTAGGCTCATTATTACAGATCGGAAGAGCGGTTCAGCAGGAATGCCGAGACCGAT	11:G>T	40	6	48	-	0.73	Cucurbita maxima genomic sequences SNP
638	15-20585487	TGCAGAAGTTTTTTGTAAATTCTATTGATGGGGTCTCCCTTTTGTACATTTCATTTACAGATCGGAAGA	14:G>C	39	12	43	-	0.20	Cucurbita maxima genomic sequences SNP
639	15-20585505	TGCAGAGACGGTATTCCTTTTTAGGCTGAATTCTGATTCTACTGATGAGCTTGATTACAGATCGGAAGA	25:C>T	36	10	48	-	1.71	Cucurbita maxima genomic sequences SNP
640	15-20585815	TGCAGCAAAAAAATAGGCAGATAGTTTGAGGAGATAGGAAACATCTTGAGATGAACTTTCATTACAGAT	37:G>C	37	7	50	-	1.94	Cucurbita maxima genomic sequences SNP
641	15-20585852	TGCAGCTGAGGAAAGAGAAACTCATTCATTTGAAATTGACCCAGCACAAGTAATATGGTTTTCGAAGTT	63:G>A	39	11	44	-	0.30	Cucurbita maxima genomic sequences SNP
642	15-20585862	TGCAGGCTCGAACGAAAGTAGGATAAAAGGGTATCTACTGAATCATTAGAACTACAGGCTCGGGATGCA	12:C>T	37	7	50	-	1.94	Cucurbita maxima genomic sequences SNP
643	15-20585962	TGCAGCTGGATATGAGAGAGCTTAGACTATAATTGCTGAAACGTTTACAGATCGGAAGAGCGGTTCAGC	43:T>G	38	12	44	-	0.44	Cucurbita maxima genomic sequences SNP
644	15-20586021	TGCAGAATTCTTTCTGCTGCTGCATGAGACACAAACTCCACAAACCCATAACCCTCAGGCTGACCTGTG	62:A>C	41	6	47	-	0.41	Cucurbita maxima genomic sequences SNP
645	15-20586078	TGCAGCACGGGGCCACACAGCCGTAGTTGAGGAATTGCTTACAGATCGGAAGAGCGGTTCAGCAGGAAT	7:C>A	34	11	49	-	2.71	Cucurbita maxima genomic sequences SNP
646	15-20586106	TGCAGACTTTTGTTTTGTTGGAGTTTCTGTTCCATTCAATCGGCTACTGTACTTGATAGTTTTTACAGA	11:G>A	37	6	51	-	2.23	Cucurbita maxima genomic sequences SNP
647	15-4926750	TGCAGCTCCTTCTACCTTAGCCTTCATTTGTTGGCCTGTCTCCTGTATCGACTCTTTAGCGGTTTTGGC	65:T>G	37	7	49	1	1.67	Cucurbita maxima genomic sequences SNP
648	15-4927748	TGCAGTCTACAGTTGGAATAATTGATAAACATTCCCATGGTACCATGAGAGACTAAGAACTAGTAGAGC	21:T>C	36	3	54	1	3.60	Cucurbita maxima genomic sequences SNP
649	15-4929072	TGCAGACAGAGTAGTATCATGTGTGGTGGGTAGTAGGTTGGCTTTCACGAATGCAACCCACAATGGTAG	9:A>T	35	6	53	-	3.68	Cucurbita maxima genomic sequences SNP
650	15-4929359	TGCAGCAAACCAAACAACGGATATTGGTATAAAGTGTTCCCTGATATCTAAATAAAAGTCAATACAGAG	66:G>A	35	9	49	1	2.33	Cucurbita maxima genomic sequences SNP
651	15-4929391	TGCAGTGTGAGTCATTTGTGTGTATCATTTGACTTTTCCAAATATGGAACCAAAGGGCTTTTCTACTTC	41:A>C	38	5	51	-	1.90	Cucurbita maxima genomic sequences SNP
652	15-4929563	TGCAGATGTATTACAGTGGTTTGTCATGTCAATGATGACTTGTAATCTGAACTTCCCATGAGGGACTAA	22:G>A	46	6	42	-	0.18	Cucurbita maxima genomic sequences SNP
653	15-4929592	TGCAGATACGAAACAAATGATCAAATGAGAGGCAAAATCACTATAAAAAGCCTCTAGCATGATCCAAAC	59:T>A	39	5	50	-	1.36	Cucurbita maxima genomic sequences SNP
654	15-4929650	TGCAGATTCAAAATCTTCAAATTCGTCAAACTGTTTTGATGTTTGCCACTGCACATTTTCCCCGATCCC	50:G>C	36	7	51	-	2.59	Cucurbita maxima genomic sequences SNP
655	15-4929780	TGCAGGAAGCTCGTGCTCACTAATGGCATAAGCTGAGTCGTCATCATCATTGCCCCTTACAGATCGGAA	43:T>G	39	6	49	-	1.14	Cucurbita maxima genomic sequences SNP
656	15-4929846	TGCAGCTGAATGTTGTCACTCTTGAAGAACGAAAGGGTAACTTCTAAATCAGTCTGTGTGTGAGTGTGT	55:G>C	42	6	46	-	0.18	Cucurbita maxima genomic sequences SNP
657	15-4929853	TGCAGCTTCGTCTTCACAGGGATGGCCATACCATCGGCACTGAATATGTGTCTGACCTTGTGGAGAAGG	30:C>A	33	4	50	7	3.48	Cucurbita maxima genomic sequences SNP
658	15-4929861	TGCAGCACGCCTCCGATCACCGGCCTCGGTGCAGGCGGCTGAGCTAAGCAGGCCGCTGCGATTGATAGC	41:A>C	44	3	47	-	0.10	Cucurbita maxima genomic sequences SNP
659	15-4929909	TGCAGGTTTTCTTGATCTTCCACCTTGGTGAAATGCATCTGGTTATTCCCTGCACCAGCCACCATGGGA	39:T>G	40	3	50	1	1.11	Cucurbita maxima genomic sequences SNP
660	15-4929918	TGCAGCGAGTAGGTGCACTTGTTCCTTCGTCTCTAATGGGAGCCCTAAAAAATGACGGCAAAATGGAAG	52:T>C	38	5	51	-	1.90	Cucurbita maxima genomic sequences SNP
661	15-4930047	TGCAGGAATGGTGGTTAGCAGTATATGTGGTGTCTGTAATCCAGATGCTCCAGCATTGACAGGCAAAGA	40:C>T	39	3	52	-	1.86	Cucurbita maxima genomic sequences SNP
662	15-4930088	TGCAGTAGGGTTTTGGGCCTCATATTTCGTAATATGCAGAGAGTAACATACATAATTACTCATAGCAAT	27:C>A	34	4	48	8	2.39	Cucurbita maxima genomic sequences SNP
663	15-4930128	TGCAGGAAGTTGAAATTAGGATTAGAAAGTCATGTGGAATTACAGATCGGAAGAGCGGTTCAGCAGGAA	13:A>T	40	4	50	-	1.11	Cucurbita maxima genomic sequences SNP
664	15-4930184	TGCAGATAATCTCTCAACAGACATGTGGGCTTGGCGTAAGTATGGGCAAAAGCCCATTACAGATCGGAA	39:G>A	39	7	48	-	0.93	Cucurbita maxima genomic sequences SNP
665	15-4930355	TGCAGGTTCCAATTGTTTCCCCAGCTGAGGCCACAATCTTGGCGTCGAAGTATTACAATCAAGGATTTG	7:T>C	38	6	50	-	1.64	Cucurbita maxima genomic sequences SNP
666	15-4930564	TGCAGTTCCTGCTGGAATATATGGTAATTATAGCTCATCAAACAACATTTTCTGTTCATATGGCTTTCT	62:G>A	40	9	45	-	0.29	Cucurbita maxima genomic sequences SNP
667	15-4930582	TGCAGCACCCAGAATTGTTCTTGTTTCTTTTTTCTTTCGAAGGCAACACAGAGAAATGAATATGGAGAA	27:T>C	40	5	49	-	0.91	Cucurbita maxima genomic sequences SNP
668	15-4930710	TGCAGAGAGGGAAATCAGGCGTTTTGGGAAAAGAAAACGAGAGATTTCAAAAGAAATGGGTATTACAGA	7:A>G	36	6	52	-	2.91	Cucurbita maxima genomic sequences SNP
669	15-4930836	TGCAGATGATGACGGAGAAGATCGGGAATGTGAGCGACGGGTTATGGGCGGGGAAACGTGGCAGTAAAT	13:G>A	42	6	46	-	0.18	Cucurbita maxima genomic sequences SNP
670	15-4930842	TGCAGGGTTTTCTGATGAAATGCTTGAGATTACACTTCTTGCATTGGAAGCTCTGAAGCATTCGTTGAG	47:A>C	42	8	44	-	0.05	Cucurbita maxima genomic sequences SNP
671	15-4930957	TGCAGGTACTGTTTTTGCATATGGTGTCACTAGCAGTGGTAAGACTCATACCATGCATGTAAGTTACTG	27:C>T	37	6	51	-	2.23	Cucurbita maxima genomic sequences SNP
672	15-4931070	TGCAGCCGCGGCGGCTTCCACCTCCGCCGTCGTGGCAGCGGATTTGCCGTAGAGAATGTTTTCGTATAT	45:G>T	37	7	50	-	1.94	Cucurbita maxima genomic sequences SNP
673	15-4931131	TGCAGGGAGAAGATTACATTCAGTTAGAGTCCTTCGTTGATTACTTCTTACAGATCGGAAGAGCGGTTC	35:G>A	38	10	46	-	0.76	Cucurbita maxima genomic sequences SNP
674	15-4931183	TGCAGAACTTGGAGCCTTCTTGGTGGTGGCCATGTGCTTGCTGGCGCATCCCCTGAAGCTTGATTTAGT	28:G>T	36	7	51	-	2.59	Cucurbita maxima genomic sequences SNP
675	15-4931396	TGCAGCCAAGCTGAAGACTGACAATCCAATGATAGTTCATTCCAATTCTGTTTGGTGACTTGCAGCAGC	55:T>A	36	2	48	8	1.71	Cucurbita maxima genomic sequences SNP
676	15-4931462	TGCAGAAAATATAGCAGTGGGGGCATTAGCTGCATTTCAAACTGCCTTGATCCACCACATGCCTTGCAA	68:A>C	39	4	48	3	0.93	Cucurbita maxima genomic sequences SNP
677	15-4931464	TGCAGAAAGTTTGTGGCACATCAAAAGAAAGAAAATGGATAGCGATAAGAGTAGTGGCTTCAGTAATCT	43:G>C	42	6	46	-	0.18	Cucurbita maxima genomic sequences SNP
678	15-4931562	TGCAGCGAAGTGCACAGCGAACGATTGAGTTCAATCCTAGAGCGCAAATCAGTGCGCAGAGTAACGCGG	51:G>A	38	6	48	2	1.16	Cucurbita maxima genomic sequences SNP
679	15-4931706	TGCAGAACAGCGAGCGAGGGACTTTTGAAGGTGAGGCTCAAGCTTCTTCACGTCGGAAAGTTGAAGAGG	14:C>T	37	5	52	-	2.53	Cucurbita maxima genomic sequences SNP
680	15-4931964	TGCAGTTGTTTCATAGTTTATTACCCATTGAGAAATTTTCAAGAAAGCTCAAGTGTAAGTATTCAATCA	58:G>A	40	6	48	-	0.73	Cucurbita maxima genomic sequences SNP
681	15-4932064	TGCAGTTTAGATAAGGTTCTGGATATAGAGGCTGGACATTGGCCGGTGGAAGAAACATATGAACTAGCA	60:G>C	40	3	38	13	0.05	Cucurbita maxima genomic sequences SNP
682	15-4932094	TGCAGCAGTGACTCAAAGCTCCATTTTCTTCACAAGAGATCATATAGAAGAATGCCAACCAGTTCAATA	8:T>C	43	6	45	-	0.05	Cucurbita maxima genomic sequences SNP
683	15-4932158	TGCAGGTGAAGATAGTGACCCATGATTTCTTCATAAGCCCAGATTTTGAGTTCAAAGAAGAGGTATGGA	58:A>C	37	6	50	1	1.94	Cucurbita maxima genomic sequences SNP
684	15-4932249	TGCAGAACAGGTCTTTTATGTGAGTATCGAGTCATTGCAAATACGGCCTCAAAAAATCCTAACAAGATA	21:G>T	37	3	54	-	3.18	Cucurbita maxima genomic sequences SNP
685	15-4932308	TGCAGTAAAATAATGCACAAGGATCAATCAATTTTCATGGTGATCTTACAGATCGGAAGAGCGGTTCAG	29:A>T	39	10	45	-	0.43	Cucurbita maxima genomic sequences SNP
686	15-4932398	TGCAGCAAGTGTGGTTGAAGACTCTCCAGAGGAAACTACTAATTCTATAGAACTAAAACTCTATGAAAT	22:T>A	40	6	44	4	0.19	Cucurbita maxima genomic sequences SNP
687	15-5140092	TGCAGTTATCAAGTACAATAGACTTTTATGAAAAATCAGAAGATAATATTGTTTTTCGCGCAGTAGCAC	67:A>C	41	5	38	10	0.11	Cucurbita maxima genomic sequences SNP
688	16-20584079	TGCAGAAATGCGGTTTTCAATACCGCAAAGGTTCGACCATTAGAGTGCTTAGTAGTATAACTTGTTCGA	45:T>A	42	4	48	-	0.40	Cucurbita maxima genomic sequences SNP
689	16-20584115	TGCAGAACTGCCACCAGTAGAGGCACCAAGAGAAAACAATAGATATACCAACCTAGACAAATGTGACCG	9:G>T	40	3	48	3	0.73	Cucurbita maxima genomic sequences SNP
690	16-20584306	TGCAGAGGAAATACCAAAGATGTAATTTGGGTAGACAGGCAAATTTGGAATGTTTGATCACAAGGAATG	35:C>G	37	3	35	19	0.06	Cucurbita maxima genomic sequences SNP
691	16-20584338	TGCAGAGTGTTTGCTCCCTTCTGCACGTGAATAAAATATTTGAAGTTGGCATGTCAGAGAATCTTAGAG	26:G>A	47	2	45	-	0.04	Cucurbita maxima genomic sequences SNP
692	16-20584350	TGCAGATAAGATACTTATGATTGCTTGCTTTTAGATGATATGTGATGAAAGTTACAGTATAGTTTATTG	68:G>T	51	6	37	-	2.23	Cucurbita maxima genomic sequences SNP
693	16-20584439	TGCAGATTATGGAACAAAAGAAAGAGATAATTCCACATGATTCAGGCTTCCATAAGAACAAACAAAAAA	27:T>G	39	5	47	3	0.74	Cucurbita maxima genomic sequences SNP
694	16-20584465	TGCAGATTTATATTCTGCCGATCCGTGCTATCATTCTTCAATACTAAAGAAGACGACGACCTTCCTATT	32:A>G	41	6	47	-	0.41	Cucurbita maxima genomic sequences SNP
695	16-20584566	TGCAGCAGTTGTTGTTGGAGGGTTCCTGGCTTCTGCTGTGTTCGCTGTTACCAGTTTTGTCTTTTTTAC	39:G>A	45	5	44	-	0.01	Cucurbita maxima genomic sequences SNP
696	16-20584590	TGCAGCATTATGTTGCAGTTTTCCCAAACTAATCAAACACAAGCACATGCATGTGCATATAAACGTATT	9:A>C	36	3	38	17	0.05	Cucurbita maxima genomic sequences SNP
697	16-20584751	TGCAGCTCGATAACAATTGGATAATATCCTCTTTGACTGACTTGTCAAGAACCTAGGTGCACTGCATTT	36:C>G	52	5	37	-	2.53	Cucurbita maxima genomic sequences SNP
698	16-20584838	TGCAGCTTTCTCATTCCACATCTTCCTCTCCCCTTCACTTAGTTCCTGTTCACCCCGAACCAAATCAAA	67:A>G	42	8	42	2	0.00	Cucurbita maxima genomic sequences SNP
699	16-20584887	TGCAGGACCAGGTCGGTGGGCTTCAGGCCACCAAGGACGGTGGCCGGACGTGGATCACTGTCCAGCCCG	27:C>T	43	5	46	-	0.10	Cucurbita maxima genomic sequences SNP
700	16-20584965	TGCAGGCGATTATTGTTTCAATTTACCGGTGGGGAACGCGTAGTGCTGTAAATAAATGAAACTGGCAAG	65:C>G	41	7	46	-	0.29	Cucurbita maxima genomic sequences SNP
701	16-20585050	TGCAGGGCATGAAATTTCAAAAATAACTAAATGTCAAAGTTCTTGTAAGAACCGGTCAAACATATAATT	6:G>T	36	5	45	8	1.00	Cucurbita maxima genomic sequences SNP
702	16-20585089	TGCAGGTTGTCCAGTTGACAAAGTTTGATTATAGACTTTCGAATATTCTTGACGAAGATCTACAGAAGC	42:A>G	46	5	43	-	0.10	Cucurbita maxima genomic sequences SNP
703	16-20585131	TGCAGTAGCTATTATCTTCAGTAAATGAATCTGGGAAATCATCACACATCACAAGTTTATTCCCTAAAT	31:T>A	51	5	36	2	2.59	Cucurbita maxima genomic sequences SNP
704	16-20585170	TGCAGTCATTGGGTGAGTAATCGGACACAGTGGAGGAGATGATAAAATCAAACTCTCAGAAACTGCCTT	19:A>G	47	2	45	-	0.04	Cucurbita maxima genomic sequences SNP
705	16-20585172	TGCAGTCCAAAATCGCATGTGCCTTCTGTTTCTTGCTTGAGGTTTATTTGCTTTTTCACTGCAATTGGA	57:A>G	49	10	35	-	2.33	Cucurbita maxima genomic sequences SNP
706	16-20585216	TGCAGTGACTTCTGGTGGGCACCGGGGCATCTTGTCCAGCCTCATGCAGAAAGCTGTTGATTCTGTGAT	51:A>G	42	6	43	3	0.01	Cucurbita maxima genomic sequences SNP
707	16-20585221	TGCAGTCAGTAACAGTGTTGCAGGTGCATCATTGTCCAGTTGAGCACCAGTGGCTAGAATTCTTGACAT	6:C>G	46	1	46	1	0.00	Cucurbita maxima genomic sequences SNP
708	16-20585242	TGCAGTGCTTTTGATTGTGATACAGACACCAGAAGGGAAGCCAGTATGCAGTGAATTTTTCTTGTGCCC	46:T>C	51	7	36	-	2.59	Cucurbita maxima genomic sequences SNP
709	16-20585310	TGCAGTTGAATGTTACATTTGAATGTTACATGAAGCAATATAGTTGTTTAGAGGAAGAAGCTTGTGTTG	60:C>T	41	6	46	1	0.29	Cucurbita maxima genomic sequences SNP
710	16-20585621	TGCAGGAGAAAGAAAAGGAGACATGGCAAGCTGCTTTGGAGGCACTTACAGATCGGAAGAGCGGTTCAG	36:T>C	44	5	45	-	0.01	Cucurbita maxima genomic sequences SNP
711	16-20585629	TGCAGGCAACATTCCCATCTGTGAAGTTTGAACTCCAACCTAGAGGGATGTTTACAGATCGGAAGAGCG	8:A>G	39	9	46	-	0.58	Cucurbita maxima genomic sequences SNP
712	16-20585810	TGCAGATTCCATTTCTAAAATATCCTCACACGAGAAGAGTGTACGGTTGCTACCACACGAGAAATTCAG	63:A>G	35	2	36	21	0.01	Cucurbita maxima genomic sequences SNP
713	16-20585819	TGCAGCCATTATAAGTCCAAGCGTCACGAATCTATTTTCCCTTCGAATACTGTTTGTTAGATATGAAAT	6:C>A	50	4	40	-	1.11	Cucurbita maxima genomic sequences SNP
714	16-20585840	TGCAGCCTGGAGTCGTTCAGTAGTTTCATCCCTTTCAGCATTTGCGGCAGATAACTTGTTCTGGAGGTC	66:G>A	40	13	41	-	0.01	Cucurbita maxima genomic sequences SNP
715	16-20585910	TGCAGATTTTATCATTTTAGATTATGAAGCCGATCATGATGTACCAATTATTTTGGGAAGGTCATTTTT	29:C>T	33	2	42	17	1.08	Cucurbita maxima genomic sequences SNP
716	16-20585920	TGCAGAACTGAAGCAACCCAAGACCAGCAGAAGCCTAGAGTTTACAGATCGGAAGAGCGGTTCAGCAGG	19:A>G	36	12	46	-	1.22	Cucurbita maxima genomic sequences SNP
717	16-4927543	TGCAGGCATAGTAATTTCAATCTCTCCACTTTCTGCACACACAGAAAATATTAGTAGAAGAAGATCCCA	20:T>C	46	6	42	-	0.18	Cucurbita maxima genomic sequences SNP
718	16-4928357	TGCAGGTAAAATAGGAAGTGATAGCACCATAAGCTTTCAGGATTGAGGGTCCCTGCATGCAAAGTATAA	13:G>T	38	7	48	1	1.16	Cucurbita maxima genomic sequences SNP
719	16-4928507	TGCAGTCACAATGAGAGTGACAGGTGCAGGTTCCAGCAAATATAGAAGTTTCCACAAAGACTCCATAAT	21:A>G	45	4	45	-	0.00	Cucurbita maxima genomic sequences SNP
720	16-4928643	TGCAGATCTTTTCCCTCTCTATATATACATTTTATGGAGTGTTCTTTGACTTACTTCAAGCTAACGGCT	40:G>T	45	5	44	-	0.01	Cucurbita maxima genomic sequences SNP
721	16-4928704	TGCAGCATCTTGTGCATTGCCCGTTTGAGTTGCATACAGTATCAGTAACTCAGGTTGGTCTTTCATGTC	21:C>A	43	4	46	1	0.10	Cucurbita maxima genomic sequences SNP
722	16-4928985	TGCAGATGCGTATAAGTCGTCTTCGTCGCCTGGATCTTCACCTCCCTTGATCGCTTCTTCTTCTCCTAT	9:G>C	43	10	41	-	0.05	Cucurbita maxima genomic sequences SNP
723	16-4929627	TGCAGTAAAAGGTGCAAGCATATCATGCCCCTTGAACCTGTTATTACAGATCGGAAGAGCGGTTCAGCA	41:T>A	38	16	40	-	0.05	Cucurbita maxima genomic sequences SNP
724	16-4929663	TGCAGCATGTAGGTGACAGTTTCAAATCCTCGATGTGGATGATCAGGAAAACCAGCTGGCGCAGTCACT	56:T>A	47	4	43	-	0.18	Cucurbita maxima genomic sequences SNP
725	16-4929664	TGCAGATATATTCATATATTGTCAAGTTATGGACTAAGCTGAAGGTAGTATCAGTCTAAACGCAAACAC	22:C>A	44	6	43	1	0.01	Cucurbita maxima genomic sequences SNP
726	16-4929693	TGCAGGAGAAGCCTCCTTCAACGGCAGAGTCAAATTTATCCATGGATTGTTATTTTTATTTTCATTTTT	15:C>A	45	3	46	-	0.01	Cucurbita maxima genomic sequences SNP
727	16-4930026	TGCAGTGACGTGTCATTTGTCGTCGACAAGAGGAGGATCTCAATCATCTTTTTTGAGATTGCAGTTTGC	18:G>T	38	10	46	-	0.76	Cucurbita maxima genomic sequences SNP
728	16-4930133	TGCAGCCATTATATATTACCATAAGGTAAGTTGGTTTTAGTTTCGTGACTATTATGCATTCTTATTGTA	56:C>T	42	9	43	-	0.01	Cucurbita maxima genomic sequences SNP
729	16-4930243	TGCAGTCTTTATCAGATGCAAAGCTTGAGCTTTCGAGTCTTCTATCTGCTCTTGGTGAAAAAAGTTTTT	34:G>C	44	4	46	-	0.04	Cucurbita maxima genomic sequences SNP
730	16-4930391	TGCAGAACTATTGAGGTCCGGTAATGAAAACACACACGAACTGAGATCTATTCTTTACAGATCGGAAGA	17:C>T	39	8	47	-	0.74	Cucurbita maxima genomic sequences SNP
731	16-4931031	TGCAGCCCCACCAGTAGGACGAGCAGGTCCTTCAGCATACACCTAACATAATAGACAAGTCAGTAATGC	36:A>G	45	8	41	-	0.19	Cucurbita maxima genomic sequences SNP
732	16-4931041	TGCAGATGTTAGTGGACCCTGGAAGGGATGGCCGTTCAATTCTTGTATCATTCGCCCGATGAATGCTTT	49:A>G	42	8	44	-	0.05	Cucurbita maxima genomic sequences SNP
733	16-4931224	TGCAGAGATTCTTTTCAGTCTTTCCACCAAGTCACAATCTTTTATTTTGTTACAGATCGGAAGAGCGGT	29:A>T	38	7	49	-	1.39	Cucurbita maxima genomic sequences SNP
734	16-4931357	TGCAGTCAATTTTTGTCCAATCCCACATTTTGTGTTACCACTTTCCACATCATCATGTTGACGTGTCAC	31:G>A	45	5	44	-	0.01	Cucurbita maxima genomic sequences SNP
735	16-4931429	TGCAGAGTCAACCTCTCATTATTCTATCAAGACTTCTTTTGTGAGTATGATTCGCTTCCAGCACCGCGC	63:C>T	43	5	41	5	0.05	Cucurbita maxima genomic sequences SNP
736	16-4931545	TGCAGCAAACCTCGAATTGGAACTCGAACCATGGAATTGGCTATCAACATTTCCGATATTCCTCAACAG	67:A>G	46	5	43	-	0.10	Cucurbita maxima genomic sequences SNP
737	16-4931605	TGCAGGCACAGAAGGAGAAGGAGGCGGGCAATGCGGCCTACAAAAAGAAGGATTTCGAGAAGGCAATTA	13:G>C	44	11	39	-	0.30	Cucurbita maxima genomic sequences SNP
738	16-4931617	TGCAGATATCATACCTTCAACTTTGGACCAAAAATCAGCCACGAATAATACAAGGTTACTCGAGAAATT	68:T>C	46	4	44	-	0.04	Cucurbita maxima genomic sequences SNP
739	16-4931874	TGCAGCTTTTGACAGTGAAGGAGGAGGGTGATTTTCATTTGTGTCAGAGATTGATGGTCTTCTTGTCCT	58:C>T	43	6	45	-	0.05	Cucurbita maxima genomic sequences SNP
740	16-4932524	TGCAGGGGATTCATGATAAAAGGCTTTTGATATATTGAAAACATCATAATAAACTTTGTGTTTGTTTTT	59:G>T	45	6	43	-	0.05	Cucurbita maxima genomic sequences SNP
741	16-5139578	TGCAGGGACATCAAGTTTCTTTCGGGGGTGGGAAACAAGAGAGGCTGGAATGGTTTGATGTCCAATCCA	40:G>A	39	13	42	-	0.11	Cucurbita maxima genomic sequences SNP
742	16-5139841	TGCAGCCTCTTGGTAGCCTTTCCTTTTTCTTTTCAAAACATTATATTACATTGGAGGAAGCCTCCAACT	21:C>A	48	3	40	3	0.73	Cucurbita maxima genomic sequences SNP
743	16-5140126	TGCAGTCTTCCATGAAGTACTAAAGTTCGCTATATTCCTTGAAGCTCAGAGATGCATATGATGTCTAAT	8:T>G	39	6	49	-	1.14	Cucurbita maxima genomic sequences SNP
744	17-20584137	TGCAGAAGCAGGTTTCGCAGCTGGTGTATGAAAATGGCTATTTCCGCCAGCATACTCAAAATGTAAGTT	67:T>A	37	3	54	-	3.18	Cucurbita maxima genomic sequences SNP
745	17-20584215	TGCAGACCATCTTCCCCATGGCCGCTTCCGTACTCCTCTGTAACTCCTCTGCCCTGTTGCCGTTGCCGC	46:C>A	36	5	53	-	3.25	Cucurbita maxima genomic sequences SNP
746	17-20584258	TGCAGAGAACTATGGCGAGTCCTCTTCGGAACAGAAGACGGATGTTCATATTAGAAAGCGAATCCGACC	58:C>T	44	2	44	4	0.00	Cucurbita maxima genomic sequences SNP
747	17-20584305	TGCAGAGGAAAATATTTCTTCTAGCTCTTTGGCTGAAGCAAGCTCTTCTTTTCCAGCGGAAGCAAGCTC	18:T>C	45	1	47	1	0.04	Cucurbita maxima genomic sequences SNP
748	17-20584321	TGCAGAGGTGGCTGGTAAGATGTAGATTTAGGCCGTCACAATTGCATTTTCGCGATTGTGCGACACTCA	62:A>G	35	-	41	18	0.47	Cucurbita maxima genomic sequences SNP
749	17-20584341	TGCAGAGTTGCAGAGGTTGGTTCGATATTTGGGTGTAAGTAATGGAAACATGCAAGAAGGTTCGCTTCG	6:G>A	44	3	47	-	0.10	Cucurbita maxima genomic sequences SNP
750	17-20584344	TGCAGAGTTTATCGCGTCTTCATTCGCCCCTCCAAGATCGAATCTTTGGTTCTTTCCTCGATCGATATT	59:G>A	40	2	52	-	1.57	Cucurbita maxima genomic sequences SNP
751	17-20584359	TGCAGATAGAAGAATGGACGTGAGAATAACATGTAAAACGTAGTCATTGAGCACATATGCAATTATTGA	16:G>A	35	7	52	-	3.32	Cucurbita maxima genomic sequences SNP
752	17-20584422	TGCAGATGGATCCACCGGCGCAACGGTCGACGGTGGCCGGAGCGGAGGAGGGGTTGAACCTCGTCTTGC	27:C>G	37	3	50	4	1.94	Cucurbita maxima genomic sequences SNP
753	17-20584523	TGCAGCACCAATGAATTCAGCTTCAGTAGTGGAGAATGTGACTACGAGTTGCTTCTTTGATGACCATGA	35:A>G	35	2	42	15	0.64	Cucurbita maxima genomic sequences SNP
754	17-20584574	TGCAGCATCAATATCAAATTTGCTCCCTTCTTCATTTTCATCAAACACATCTGCTGCCTCCTCTTGATC	17:A>G	37	-	42	15	0.32	Cucurbita maxima genomic sequences SNP
755	17-20584611	TGCAGCCAATACGAACTGAGGCCCAATCCATACGGTCAGCCCACATAGCCTTCAACACCTGTGACCCCT	40:C>T	35	1	47	11	1.76	Cucurbita maxima genomic sequences SNP
756	17-20584702	TGCAGTGGAAAGAGCCGGGATGGGAGGTCGGAGCACAGAGACAGAGGCGGGAAGAGGAAGCGGTTTTGT	5:T>C	35	6	53	-	3.68	Cucurbita maxima genomic sequences SNP
757	17-20584758	TGCAGCTCTCCCTGTTCCTCTTCATTCGAGTACTGAAGAGCTTGAAGGACAGAACAAGATCAAATTCTA	49:C>A	45	1	47	1	0.04	Cucurbita maxima genomic sequences SNP
758	17-20584762	TGCAGCTCTTTGATAATTTTGTTAGACCCAGTAGTGAATACTCATTCTAGGAGAGACCATTTGAGACTA	46:C>A	42	1	48	3	0.40	Cucurbita maxima genomic sequences SNP
759	17-20584888	TGCAGGACCATTCTCTGAACCTGTTGATGTACGACTCTGGTTGTTAGATAAGATAAGTGGTGTCAAGGG	31:C>T	45	-	37	12	0.78	Cucurbita maxima genomic sequences SNP
760	17-20584910	TGCAGGAGGTAAACTTGTTTTCGTTCTGCGTTTTTGATAATTGGCCATTCTTGATCGTCGTTGATGATG	21:C>T	43	3	37	11	0.45	Cucurbita maxima genomic sequences SNP
761	17-20584964	TGCAGGCGAAGCGTGGTTAGCCTGCGCCGGGGGAACGTAGCATAGGTAGGAAAGGTAGCCCGGATAGTG	32:G>A	33	11	50	-	3.48	Cucurbita maxima genomic sequences SNP
762	17-20584998	TGCAGGGCAGGCACAAACTGGTGTTTTGAGGCCATAGGTAGATTACGTTCTTTAGCTGCTTCTTTAGAA	38:T>C	35	6	53	-	3.68	Cucurbita maxima genomic sequences SNP
763	17-20585097	TGCAGGTTTTGTAGACCAATAATGACGAAACCCAAGCCAGCTGCTCCCGAGACACCTGCCCCAGCTCCT	50:G>A	31	1	48	14	3.66	Cucurbita maxima genomic sequences SNP
764	17-20585226	TGCAGTGATAAAGGCCGACTCATCCATGAAGTCTGGTAAGGGGTTTCTTGGGGTAGGGCGCTCCATAGC	29:A>T	30	-	35	29	0.38	Cucurbita maxima genomic sequences SNP
765	17-20585250	TGCAGTGGCATCGACATCAAGATCTTCTGGTTTGGGCGAATGTATGGAAACAACTGGTGAAATGAGCGG	24:T>C	36	3	42	13	0.46	Cucurbita maxima genomic sequences SNP
766	17-20585286	TGCAGTTCAGAAACAGCAAGATCATTTTCCCAGGATAGAAGTTTCAACCCGACTCGATCATCACGGAGC	59:A>G	33	1	43	17	1.32	Cucurbita maxima genomic sequences SNP
767	17-20585496	TGCAGACAACGTTGACGTATGCTCGAGTCTCGAGTCATGTTTGAGAGAATTTACAGATCGGAAGAGCGG	14:A>G	36	-	48	10	1.71	Cucurbita maxima genomic sequences SNP
768	17-20586027	TGCAGAGCTTTAGGATCGAGCGGAATGGTTCCCACCGTCAAAACATCACAAGTTTCAGTGTTATATCCA	48:C>T	41	5	48	-	0.55	Cucurbita maxima genomic sequences SNP
769	17-20586057	TGCAGTTACAGTGGAGAGAAGAAACGTAAAGAGGAACCTACTGCCAGATGGAGGCCACTGATTGGTTAC	56:A>G	33	12	49	-	3.12	Cucurbita maxima genomic sequences SNP
770	17-4926989	TGCAGCACCGCCATAGGCATCTATCTTGGAGGGAGAGAAGAAGAAAGGGAAATGGATGATTTTGGTTAC	58:A>G	38	6	50	-	1.64	Cucurbita maxima genomic sequences SNP
771	17-4928426	TGCAGGCTACTTCTCTCGAGTTGTAAAGCCTGCACTGAGGGGAGAAAAGCCTTGACTTTCTTACAGATC	52:T>C	45	6	42	1	0.10	Cucurbita maxima genomic sequences SNP
772	17-4929293	TGCAGATGAATGAATTATGGGAACTGTAGCCACCTCATTTTGCAAGATCTTTACAGATCGGAAGAGCGG	35:C>G	46	5	43	-	0.10	Cucurbita maxima genomic sequences SNP
773	17-4929561	TGCAGCAGGTAATTTGCGTATGAGAAGCGTTCCCCCTGCCACACCTACAGTTGGGGCCATCTCCTCTCC	40:A>T	47	4	43	-	0.18	Cucurbita maxima genomic sequences SNP
774	17-4929697	TGCAGCTCGTATCGTTGTGGACACGGCTTCTCGAGCATGGAGATCGAAGTACCCTACTGCCAAGGTTGA	20:A>G	38	1	55	-	3.11	Cucurbita maxima genomic sequences SNP
775	17-4929849	TGCAGAGAATATCAGATCACATAGTAAGGTACGATTCATTGATCAAATGAGGTAGAATTCTTCAGAAGT	44:A>G	43	2	49	-	0.39	Cucurbita maxima genomic sequences SNP
776	17-4929898	TGCAGTTGTATCATTTTGGTAATTGGTATGCCATACTGTGTTTACAGATCGGAAGAGCGGTTCAGCAGG	7:G>C	39	5	50	-	1.36	Cucurbita maxima genomic sequences SNP
777	17-4930097	TGCAGATCGAAGATAAGTTTAGCTGCTGTGGTCGGTTGTATGATGCCATTTATGTTGGGAGTATGCTTT	29:G>C	47	4	43	-	0.18	Cucurbita maxima genomic sequences SNP
778	17-4930107	TGCAGATGATCTCTAAGATTCTTCATGAAGGTATCAAATTATGAAAAATACTAAGGTGTATCTTGGGAG	68:G>A	34	-	51	9	3.40	Cucurbita maxima genomic sequences SNP
779	17-4930331	TGCAGGCCCTCAAGCCTCCCCCACCTTGTGCACGCCAGCCACATCAACGCCCCAACACCTTGCTTGCAC	61:G>C	47	-	37	10	1.19	Cucurbita maxima genomic sequences SNP
780	17-4931046	TGCAGGCCCAGCAATGTTCTCCGGTTGATGTCACCGTCCATTTCGAACCGCCATTCTTCCTCCGGCTGC	43:C>T	44	1	49	-	0.27	Cucurbita maxima genomic sequences SNP
781	17-4931427	TGCAGCGACGCCGTCCCATGTACCAACCTAACGTTGTCGGAGATCGAGCTCCTTCCTGCTCAAGGAGAT	17:A>G	40	7	47	-	0.56	Cucurbita maxima genomic sequences SNP
782	17-4931529	TGCAGTAACTCGTAGAATTATCGAATTGGACAGGTGCTTTTTTTGAAATCAACTCCATAGTCCCATGTT	31:A>G	42	1	37	14	0.32	Cucurbita maxima genomic sequences SNP
783	17-4931707	TGCAGGTGTAGGACCATAAAAAATCGTAATCTCCTATACTCAGATTACAGATCGGAAGAGCGGTTCAGC	30:C>A	36	7	51	-	2.59	Cucurbita maxima genomic sequences SNP
784	17-4931793	TGCAGTAGCCATTGAAGCAACCAAGTCTACCAAAATTGTTCTTATTTTCAATGAAATTATTTTGTTTCT	58:A>T	51	2	41	-	1.09	Cucurbita maxima genomic sequences SNP
785	17-4931803	TGCAGAATCAATACTCAGATTCAGACATGATAATGCTAGCATAACAATATATAGCTCAGTGCTCAGTAA	58:G>T	40	3	51	-	1.33	Cucurbita maxima genomic sequences SNP
786	17-4931865	TGCAGAAATTTCCAGCAAAGAGGAGTAGGGTACAACGGTACCTTTCCGATTACAGATCGGAAGAGCGGT	35:C>T	41	8	45	-	0.19	Cucurbita maxima genomic sequences SNP
787	17-4932059	TGCAGCTACCAGCAACATGTCTTGATTCCATGTCGGATTCAAGTTTTTACTCTCTGATACTCTGCTTAT	21:T>A	38	4	52	-	2.18	Cucurbita maxima genomic sequences SNP
788	17-4932096	TGCAGCAGTATGACAATCCTACATCCAAGAAACTCAATGACTTGATGAATGAGATACGACGTCAAAGAT	19:T>A	42	4	45	3	0.10	Cucurbita maxima genomic sequences SNP
789	17-4932207	TGCAGGCTAAAATCTTGCAACAATTGAAATAAAAAGAGGTTCCTACATTTTAGTGGGATATAGAATGGT	60:T>C	42	1	51	-	0.87	Cucurbita maxima genomic sequences SNP
790	17-4932237	TGCAGGAATCACATAAAGGTAGATGCACCACTTTGCAATATCACCATGGCTTTTTACTCTCATCAACTT	37:A>T	51	6	37	-	2.23	Cucurbita maxima genomic sequences SNP
791	17-4932299	TGCAGCCACACAATCAAAAATTGATCCTAATCAAATACCAAGGCCCGTTCCAAATTCATCAGTTGTCTT	67:T>C	44	2	48	-	0.17	Cucurbita maxima genomic sequences SNP
792	17-4932307	TGCAGAAGTAAAAAACAATGTACTCAAAGTAGCATCGCAAAAATGGCAGGCATTATGTATATCATCACT	63:A>G	45	2	40	7	0.29	Cucurbita maxima genomic sequences SNP
793	17-5139482	TGCAGTTGAGCTAGTGAAGTTTTTCAAAGGGAGGTAGTAGATGATTCTTTAGCTATTTTCAAATTTGTT	54:A>T	37	2	55	-	3.52	Cucurbita maxima genomic sequences SNP
794	17-5139618	TGCAGCTGGGGAAAGATTTAGATTTCAAAATTGGAGAACCGCCAACGAGGTAATGGAAATCTATTATAT	57:A>G	47	5	41	1	0.41	Cucurbita maxima genomic sequences SNP
795	17-5139744	TGCAGCGATCGGGTTCGTTGGAGCCAGGGAGGCCGAGACGGAGCTCGGTGGCTTGGAGATCTCGGTCGT	66:C>G	51	4	39	-	1.60	Cucurbita maxima genomic sequences SNP
796	17-5139942	TGCAGTCACCCACCATATCACTCAACCTTCCTCGCATAAACCAAGTCAAGGAATCGATGGCGAGTATGC	13:C>A	40	5	49	-	0.91	Cucurbita maxima genomic sequences SNP
797	18-20584025	TGCAGATGTGGACATATGTGCACATGTTCAAAATGTGCAAATGAGTTAGTCCGTGGAGGTGGCAAGTGC	45:T>C	40	11	43	-	0.11	Cucurbita maxima genomic sequences SNP
798	18-20584068	TGCAGAAAGCAACCCTGTGTGTGGACATGAAAAGAAGTCCTGCAATGGGTCCTGCGCTTGTTGATAAGT	37:T>C	36	1	44	13	0.80	Cucurbita maxima genomic sequences SNP
799	18-20584135	TGCAGAAGCAAGAAACCCGGAAGCAGTATTTCAGACTGCGATCGGGCTACTATCGACGCATTACTGCTA	50:T>C	38	12	44	-	0.44	Cucurbita maxima genomic sequences SNP
800	18-20584168	TGCAGAATACTGAGGAAAAATTTCCAAAGAAGATATTGAATGAGAGAATTGCTAGACTATCTGGGCGAA	19:A>T	46	7	38	3	0.76	Cucurbita maxima genomic sequences SNP
801	18-20584184	TGCAGAATGATTTTGATCCCAACAGTGTTAGTCTAGCAACTTCTTTTGCTTTCTGATGAGAAATTGTAG	65:G>A	40	11	43	-	0.11	Cucurbita maxima genomic sequences SNP
802	18-20584284	TGCAGAGATGCCTCGGGGATAGGCCCGTTCAAAAGATTTCGACTGAGATCAAGGAATTCGATGTTCCCC	59:G>A	49	3	42	-	0.54	Cucurbita maxima genomic sequences SNP
803	18-20584304	TGCAGAGCTATGACCCATTAGCATTTGATGAATTTATTTGGTACGATCGTTATGGCCATTTCTGATAGC	9:A>G	49	9	36	-	1.99	Cucurbita maxima genomic sequences SNP
804	18-20584319	TGCAGAGGGGCTTGGACTGCTATTGACATTACCGGGAGTAGAAGTTGGCTCGTTTGTTGCTTGGGTTGG	32:C>T	50	2	42	-	0.70	Cucurbita maxima genomic sequences SNP
805	18-20584347	TGCAGATAAAAATGGCTCAGGTATTCATTTGAAATTTTGCTTGAATCGATATGGTTGTTTATTTGCATT	39:C>T	41	6	44	3	0.11	Cucurbita maxima genomic sequences SNP
806	18-20584409	TGCAGATGACTGCACGAATATCCAGGTGAAAATAGACTTACCTCCAACAATACTAGAAAATATAAATGC	25:G>T	34	6	45	9	1.53	Cucurbita maxima genomic sequences SNP
807	18-20584435	TGCAGATTAGAAGATTGGTCAAAATTTTATAACCGATAGCAATAAATGAAATCAAGTTCATGTATATAA	34:G>A	39	12	43	-	0.20	Cucurbita maxima genomic sequences SNP
808	18-20584502	TGCAGCAACTGAACTACATCAGAACGAGCATGGGTGTGTCTCACCTGGCGTTGGTTTGCAAGAACAGCG	41:C>T	45	8	38	3	0.59	Cucurbita maxima genomic sequences SNP
809	18-20584687	TGCAGCCTTTTCTCCCTGCTATGCATTGAGGACAGCCATTTCCAAACCACATCTAACATTCGAATTCAA	17:G>A	45	10	39	-	0.43	Cucurbita maxima genomic sequences SNP
810	18-20584753	TGCAGCTCGTCAAGTCTTCTTCCTTCGAACTCGTGCATGCTAGCCTGGCACTCAAAATTGAAAGTTTAG	12:A>T	44	10	40	-	0.19	Cucurbita maxima genomic sequences SNP
811	18-20585152	TGCAGTATTGTGGGGTTTGGTTTCCCTAGTTTATCTTTTTCCGGGTCGATGGAGCTCATGGCTGTTCCT	14:G>A	45	5	44	-	0.01	Cucurbita maxima genomic sequences SNP
812	18-20585163	TGCAGTCAGCACCACCACCAACCTTTCCACTTAGCAGTTGAACTTTTATTGAACATTCCATCTCAACTA	48:T>C	48	12	34	-	2.39	Cucurbita maxima genomic sequences SNP
813	18-20585178	TGCAGTCCCAGCTTCTGCACCTCGGCTCGAACAATTGGCACTCTCCGCGTCTGTTGATTCAATATACAT	14:C>T	42	10	42	-	0.00	Cucurbita maxima genomic sequences SNP
814	18-20585325	TGCAGTTGGGAAGATGCGGCGGCGAACAGGGGATGAGAAGAGAGAGTCGAGAACAATACCCGTCTGAGA	61:G>A	43	9	42	-	0.01	Cucurbita maxima genomic sequences SNP
815	18-20585657	TGCAGTAAATTTTATTTTTCTTACTATTGAGCCGATGATTCGGTCAAGATTTACAGATCGGAAGAGCGG	22:A>G	34	6	43	11	1.05	Cucurbita maxima genomic sequences SNP
816	18-20585664	TGCAGTAATTTTGGGAATGTAGAATGTTGGTGATGTGCTGGTACAATGGATTATTTACAGATCGGAAGA	14:G>T	43	12	39	-	0.20	Cucurbita maxima genomic sequences SNP
817	18-20585705	TGCAGTTGTTGATCCCGTCCCTATCAGATTCATGGTTACAGATCGGAAGAGCGGTTCAGCAGGAATGCC	7:G>T	44	8	42	-	0.05	Cucurbita maxima genomic sequences SNP
818	18-20585796	TGCAGAGATTTTATTGAGGATCTTAGACGTTGAACTTTGAGATTAGGTAGAAGAGAAAAATACTTACAG	34:C>T	42	5	39	8	0.11	Cucurbita maxima genomic sequences SNP
819	18-20585846	TGCAGCTAGACCCTTTTCTCAATGAACTTACCAGCATGTTTGAGCGCAGTACCGAGAAGGGTTCAGTGT	61:T>C	48	4	42	-	0.40	Cucurbita maxima genomic sequences SNP
820	18-20586040	TGCAGCGCCTCGCCGGAGCGCCGCCTCCTCTCCTCCGGCACACCATAGAGAAAAAAAAAAAAAAAACCC	49:G>A	36	5	38	15	0.05	Cucurbita maxima genomic sequences SNP
821	18-20586059	TGCAGCGGATAAAACTCGCAGGAATACTCACTACTCTACAACGACGACTTTGAACAATATAATATTTGT	10:A>C	27	-	40	27	2.52	Cucurbita maxima genomic sequences SNP
822	18-20586076	TGCAGCAACAATAATCTTCAGGCCCTTGTTCAGAAGGTTTTTACAGATCGGAAGAGCGGTTCAGCAGGA	28:T>C	42	10	42	-	0.00	Cucurbita maxima genomic sequences SNP
823	18-4929272	TGCAGGCACGGCAGGAGTAGATCTAAGTAGAAAATTCATTATTGCACTAACAGAGTATCTACAAAATCA	60:A>G	47	5	42	-	0.28	Cucurbita maxima genomic sequences SNP
824	18-4929302	TGCAGTATTTGGTATAATAGATGTATGCTCTACCTCTACCCAGAACAGTATGTATCAGATTATGTCCAA	57:G>C	45	3	46	-	0.01	Cucurbita maxima genomic sequences SNP
825	18-4929425	TGCAGAGCTTCTTAGATCGGTCAGCCGAGGTAGCAAGCTATTTCAGGTATTGAATTCTGTTTTGGTTCT	7:C>T	39	9	44	2	0.30	Cucurbita maxima genomic sequences SNP
826	18-4929431	TGCAGATTCGTGGTATCCTACTCTATTTACTTGATGCAGTGTCTACTCTATTTCACTTTTCGTGTAATT	58:T>C	44	6	44	-	0.00	Cucurbita maxima genomic sequences SNP
827	18-4929510	TGCAGAGTGAAAATATTTCGTGAAAATTGATAGTAAAGCAGATGTTACACTTCCAAAGCATCCGACAAG	67:A>T	41	7	45	1	0.19	Cucurbita maxima genomic sequences SNP
828	18-4929593	TGCAGATGGTTGTGGGTTTGCGCACTTCCCAACGTTCGGGCTGAAAGCATATGCAAACAAGTATAACAT	42:G>C	44	2	48	-	0.17	Cucurbita maxima genomic sequences SNP
829	18-4929695	TGCAGTCTTGAATGCTTGGAGTGTTGCTGGGATTATCATTGTTAGTGTTCTTATCGTTTTTTCCGTGGC	54:C>T	45	5	44	-	0.01	Cucurbita maxima genomic sequences SNP
830	18-4929791	TGCAGTTTGACATGAAAAGGAAAGAAGATGAAGAACTATTGTTCAGTCTACTACAGCAGTAAGTACTTA	12:T>C	47	6	41	-	0.41	Cucurbita maxima genomic sequences SNP
831	18-4929816	TGCAGAGGCTGAGAGGATAATGAAGAAGGTGCTCCAAAAATACAAAAACGACAAAGTTGAGATTACAGA	48:C>T	43	7	44	-	0.01	Cucurbita maxima genomic sequences SNP
832	18-4929895	TGCAGGTGTAGTACCAAGGTTGGCCACTTGGCTGCAAGTATGGTTTCCTCGATACGTGATTTTGAAGAT	21:G>A	44	4	45	1	0.01	Cucurbita maxima genomic sequences SNP
833	18-4929910	TGCAGAGAAACGCCCAGTCTCATACCATGAGGAAAATAATAGTGTTTTCATGCCTTGGTATAAGGCATG	52:C>T	43	2	40	9	0.11	Cucurbita maxima genomic sequences SNP
834	18-4930022	TGCAGATGTATTCCTTCTCAATCCACAACTACCATCAAACTTGAGCTACTTCCCTTGACTGATGGCATA	29:T>A	46	8	40	-	0.42	Cucurbita maxima genomic sequences SNP
835	18-4930083	TGCAGATAATCCAACACAGACAACCTCAAGACCCTGCCGCCTTACAGATCGGAAGAGCGGTTCAGCAGG	31:C>T	40	6	48	-	0.73	Cucurbita maxima genomic sequences SNP
836	18-4930150	TGCAGGTATTTCACCATACAAGTTATTGGATGACAAATCCAGCTCGCCAAGTTCTTGCAAGTTCCCTAT	6:T>A	42	5	47	-	0.28	Cucurbita maxima genomic sequences SNP
837	18-4930312	TGCAGCTTACTTGCCAGTTCCTCTGTAGCTACGAATGATTATGAGGCCTTTACAGATCGGAAGAGCGGT	13:C>T	45	7	42	-	0.10	Cucurbita maxima genomic sequences SNP
838	18-4930549	TGCAGGCCATACTTCCTCATTTTTACTCTCTAACTGTTCCTGTGAAAACATGAATGTAACTCATTGATG	14:C>G	47	1	46	-	0.01	Cucurbita maxima genomic sequences SNP
839	18-4930583	TGCAGAAGATATTTGATCAACGTCAGATCAGAAAGAAACCTCAAGGCAAATTCTTTCACAACAGGATAA	32:A>T	42	3	49	-	0.54	Cucurbita maxima genomic sequences SNP
840	18-4930626	TGCAGTATTTTCCTGATTTTCTTGTCCCGGTGCTCCGGTTTCGGAGCGATCGCCATCGGTCGATGGTCG	54:A>G	39	1	40	14	0.01	Cucurbita maxima genomic sequences SNP
841	18-4930758	TGCAGATGCCGCTTCCATCCAGTGTTTATCAAAGACTTACTTCTAGTCCGACCCTATTGAACCTTGCCC	43:T>A	42	7	39	6	0.11	Cucurbita maxima genomic sequences SNP
842	18-4930817	TGCAGGCCTCGCGCTCCAAACTGATGGCGTCTGTTCTCCTTGATGCCAGAGATGTTTGTATGGTTTATT	27:C>T	41	9	44	-	0.11	Cucurbita maxima genomic sequences SNP
843	18-4930991	TGCAGAGCCATTGAAAAGAAATATGACATAGTGAAGGATAAAAGAAAGATGAACTAGCATAACCTCCAT	53:C>T	39	8	47	-	0.74	Cucurbita maxima genomic sequences SNP
844	18-4931007	TGCAGGTGAGATTCTAGCTCAAGAAAATGATGTTGAGATTCCAATCTATGATCTTACAATGATCGAGGC	39:T>G	42	6	46	-	0.18	Cucurbita maxima genomic sequences SNP
845	18-4931162	TGCAGCAATGCAGAACAAACTCAAACCAACTCAACCATGGTTAGTTTTGAGTTTACAGATCGGAAGAGC	48:G>T	36	17	41	-	0.32	Cucurbita maxima genomic sequences SNP
846	18-4931398	TGCAGGGCTTCTCATTTTATAGCAATGACGTGTAGAGTAAGAGAGATTAGCGAATGAAATAAATAAATA	28:C>T	37	7	50	-	1.94	Cucurbita maxima genomic sequences SNP
847	18-4931586	TGCAGCAAAGACCTCTGCAATGGCCTTCCCACCTCCAAGTATCTCCATTCTCTATACTCTCTTCTGGAT	22:G>C	46	3	45	-	0.01	Cucurbita maxima genomic sequences SNP
848	18-4931799	TGCAGGAGAAATAGGCAGTGACGTGCTTTGTTCAACTCTACCAGAGCAATCAGATGGAAAGAATGATTT	55:G>A	34	3	39	18	0.34	Cucurbita maxima genomic sequences SNP
849	18-4931820	TGCAGTTTGTTCCTTCTCGAGTGCGGATTTTTCAACCATGCCTTGTTTACAGATCGGAAGAGCGGTTCA	18:G>A	40	10	44	-	0.19	Cucurbita maxima genomic sequences SNP
850	18-4931871	TGCAGTTCATCAATTGAACTGCACAATCACTACAGATCTAAACTGATCGATCGCCTAAACTACGTCTAA	30:T>G	45	7	42	-	0.10	Cucurbita maxima genomic sequences SNP
851	18-5139759	TGCAGCACTCGATGGGAGGTTGAGGAAGAAGGGTGGGTGGAATGAGGAGGAAATGAAGAGAGTGTTGCA	64:T>C	42	4	48	-	0.40	Cucurbita maxima genomic sequences SNP
852	18-5140029	TGCAGAAGTACTAGGCAACTTCGACACGTCCAACAACATCGAATAATCTGCTAAAATACTTCGCTATTT	21:C>G	44	4	46	-	0.04	Cucurbita maxima genomic sequences SNP
853	18-5140045	TGCAGCTCCTGCCAGGTTTCCGATTGCACCCCACCGACGAGGAGCTAGTGGTTCACTATCTTACATGAA	13:A>G	39	1	33	21	0.50	Cucurbita maxima genomic sequences SNP
854	19-20584158	TGCAGAAGTATCAATAAGGAGTATGGGCATCCTGGTTATGATCCAATAGTACTTCTCGACCGGCACGTG	8:T>G	40	8	46	-	0.42	Cucurbita maxima genomic sequences SNP
855	19-20584200	TGCAGACAATCATCATCAACCGCTGCTGCCGGCGACGGCGGCGTTGTTGTCGTCTCACTCACTATTTTC	57:C>G	43	6	44	1	0.01	Cucurbita maxima genomic sequences SNP
856	19-20584205	TGCAGACACCCAAATCAAGTAAATACACTTACGTCGAAATAACCTTCTCTGGAGGTGGAGCAAACCAAT	50:G>A	53	2	35	4	3.68	Cucurbita maxima genomic sequences SNP
857	19-20584268	TGCAGAGAGAAACCGAGAGAGGGAGAGCTACAGTGTATTGTTGATGTTCATGGCGTTACAAGCAGCAAT	38:T>C	39	4	44	7	0.30	Cucurbita maxima genomic sequences SNP
858	19-20584361	TGCAGATAGATGGAAGCCCTCTTCCTAAGCTTGCCGAGGAAGAAGAAGCTGTCGGTGTCATAACGATGG	34:C>T	48	6	36	4	1.71	Cucurbita maxima genomic sequences SNP
859	19-20584456	TGCAGATTGGGTACAGGGTACAGGTAACAACCAATGCACAAGATTCGAAATTCGGATTCGGCACCTGAT	45:C>T	50	10	34	-	3.05	Cucurbita maxima genomic sequences SNP
860	19-20584493	TGCAGCAACATGTTTATTCGAGTTGAAGGATAGCAAAATGGATTTTCTATAATGTATTTAGACAGATTC	41:A>T	50	10	34	-	3.05	Cucurbita maxima genomic sequences SNP
861	19-20584497	TGCAGCAACGCAGGCATTTCCTGCTTGGCGTAATACTCCAGTTACAACTTGCCAACGAATTATGCTCAA	9:G>T	46	8	39	1	0.58	Cucurbita maxima genomic sequences SNP
862	19-20584592	TGCAGCATTCTTTCGAATCGACTAGCTCAAGAATCAACTTCAAAAAAACAAAAGCGAAAGAAATCTACC	33:T>A	51	1	35	7	2.98	Cucurbita maxima genomic sequences SNP
863	19-20584785	TGCAGCTGGACATGTGAAGCCATCTGAAACTGAACCTTATCGAGAATTATCATCTAGGTTTGAAAGGCT	30:T>A	47	8	38	1	0.95	Cucurbita maxima genomic sequences SNP
864	19-20584811	TGCAGCTTCCATAGATAGGTATACGGAGACACATTTCCACCAGATAGCATCAAATATTACCTCTTATAT	22:A>G	45	1	35	13	1.25	Cucurbita maxima genomic sequences SNP
865	19-20584911	TGCAGGAGTACTCAATCTGTCTAGAACTGCGTTGAAGTCGGCCGTTTGCCCACTGTCCTCCATTCTCTG	40:G>A	42	8	44	-	0.05	Cucurbita maxima genomic sequences SNP
866	19-20585160	TGCAGTCACATCGTGACAATCTCATTGAATTTTTTTATAACTTCGATTTCTAGTGTTTGAGAAATTACA	11:C>T	47	11	36	-	1.46	Cucurbita maxima genomic sequences SNP
867	19-20585217	TGCAGTGAGATCGTGTGCCTTGCGCGCCATTGTTCTTGTTGATTCATGCAATATGGAAGATTCTCTCTT	16:G>A	46	9	39	-	0.58	Cucurbita maxima genomic sequences SNP
868	19-20585349	TGCAGTTTCTAAATGCTGCATATTTATTTTTGAAGCCTCAAGGTTTTCCTGAAAAGAAAAGTAAGATCT	15:C>T	37	4	35	18	0.06	Cucurbita maxima genomic sequences SNP
869	19-20585667	TGCAGTATGTACCTTTATACCTGGTTTCGTTGATAAAGATATTTACAGATCGGAAGAGCGGTTCAGCAG	41:T>G	49	11	34	-	2.71	Cucurbita maxima genomic sequences SNP
870	19-20585963	TGCAGCTGGGGTTGATACAACGTTGGACCCTATTTCTACCGTCATACTGATTACAGATCGGAAGAGCGG	31:A>T	46	10	38	-	0.76	Cucurbita maxima genomic sequences SNP
871	19-20586084	TGCAGCCATTGAGGCAATAAGCGAGTCTTTTACAGATCGGAAGAGCGGTTCAGCAGGAATGCCGAGACC	8:T>C	46	15	33	-	2.14	Cucurbita maxima genomic sequences SNP
872	19-20586132	TGCAGCTTGTTGTCGACAAATTTCACTTCGGTTCGTTACAGATCGGAAGAGCGGTTCAGCAGGAATGCC	28:C>T	37	10	47	-	1.19	Cucurbita maxima genomic sequences SNP
873	19-20586186	TGCAGAACCTGCTCTTCACTCCTCTTATCAATCATCTTTTGTTCATGTACAAGCAAAGACGCATGTAAT	11:C>T	40	2	37	15	0.12	Cucurbita maxima genomic sequences SNP
874	19-4927461	TGCAGGCATACTCTTTACCAATGCATATGCTGCATGAGCTGCATGTTGTTTCTTATACATAAGTCATTG	19:A>T	48	5	40	1	0.73	Cucurbita maxima genomic sequences SNP
875	19-4928495	TGCAGGAAGCATGTCCATAGGCGAAGGAATTAGGATAAGGAGATGTGTTGTGGAAATCATATTTTTTTC	33:G>T	45	5	44	-	0.01	Cucurbita maxima genomic sequences SNP
876	19-4929416	TGCAGGTATGAAACTCTCCATCTCACAGTTCTCTCTCTTGTCATCCATATTTGAAACAAGAATCCAAAG	32:C>T	42	10	42	-	0.00	Cucurbita maxima genomic sequences SNP
877	19-4929446	TGCAGCCAAACTGCATTATTTTGGCCATAACTTCAGCTAATCAAGATATTGCAACGTCTGATGCTATTA	42:A>G	51	6	37	-	2.23	Cucurbita maxima genomic sequences SNP
878	19-4929493	TGCAGCATAGTCAGTGCCTCGACCCAGCAAAAGAAATCGTGGCCCAAAGACATATGCTCCTCAGCCCAA	38:G>A	47	3	44	-	0.10	Cucurbita maxima genomic sequences SNP
879	19-4929626	TGCAGGTCAGGAGGATCGTTATCGAGCGTGAAAACCGACTCATCGGCGCTGATGGAATGGAAGACGAAA	11:A>G	50	7	37	-	1.94	Cucurbita maxima genomic sequences SNP
880	19-4929799	TGCAGCTATATCTTATCCACAAGTACATTTGAAATTTCTCCACAGTAAGATGCACTTACAGATCGGAAG	21:A>T	45	11	38	-	0.59	Cucurbita maxima genomic sequences SNP
881	19-4930035	TGCAGGAATTTGGTTTTCCATGTCTTGAATCTCGGTCTAGTTAGCATGTCTTAGATTCTAAATTTGTGC	25:T>C	39	4	34	17	0.34	Cucurbita maxima genomic sequences SNP
882	19-4930119	TGCAGGTTCTACTCAAAATGCTTCCTAAATATTATGGTCATGTAAAAGAACATGAAAATACCCTCATAA	61:C>T	46	1	41	6	0.29	Cucurbita maxima genomic sequences SNP
883	19-4930366	TGCAGTTTCTATGTCTGTAGTTGTCATTGTTGAACTTCCATGACTCAGGAGGATCTGCCGGCAAACAAG	42:A>G	43	3	45	3	0.05	Cucurbita maxima genomic sequences SNP
884	19-4930609	TGCAGCTTGGTGGAATATTGTTGGGAATTTCTAAAAGTAAGCATTTACAGATCGGAAGAGCGGTTCAGC	9:G>C	49	8	37	-	1.67	Cucurbita maxima genomic sequences SNP
885	19-4930773	TGCAGTCTTCTTTTGGCGATCGCAACTTTGGCTTACTGTGCTGCGTAAGTGTAGCCAATGCTTCTATGC	17:G>A	50	8	36	-	2.28	Cucurbita maxima genomic sequences SNP
886	19-4930799	TGCAGGTGGAGTTCTCAAAGTTTCGACGACGTCGGGGTCTTCGTCGTCGAACGGCGGTTCTAACCGTGT	17:A>G	44	6	39	5	0.30	Cucurbita maxima genomic sequences SNP
887	19-4930884	TGCAGCAAGGCAATTGATGGATATGACCATTTCAGGTTTGTTCGTGCGATCGAGCATTAGTTTAGTACT	43:G>A	49	-	38	7	1.39	Cucurbita maxima genomic sequences SNP
888	19-4931068	TGCAGCATCTCTACCCTTGGAGTAAGTGCGATGAAGGAAATCCCATATGGCTTATGCGTTTTGTAAAAC	13:C>G	49	6	38	1	1.39	Cucurbita maxima genomic sequences SNP
889	19-4931520	TGCAGGGTGATATTACATGGACTGCCGGAAAAATGCGCCGCCGTGGTTTTTTCGTCTGGTGGAGCGTCT	64:C>A	49	3	39	3	1.14	Cucurbita maxima genomic sequences SNP
890	19-4931699	TGCAGTATTTAGCTTATGTTTCTACTTTGTGCAATGGTTTTGAGATTTTAGCCAAATTTACAGATCGGA	48:T>C	49	10	35	-	2.33	Cucurbita maxima genomic sequences SNP
891	19-4931780	TGCAGCCTTCGGCGTTTTGAACTCAACAAGATTCCCCATTGCTGGAAAAGTCTCTTTCTCTCTTCTTCT	47:A>G	51	7	36	-	2.59	Cucurbita maxima genomic sequences SNP
892	19-4931902	TGCAGACAGAAAATGTACAACCGGTTATCAGGAATTCGAAACTGCAAAAACCATGACCGCATCGAAGGG	21:C>A	51	5	38	-	1.90	Cucurbita maxima genomic sequences SNP
893	19-4931996	TGCAGCAGGTCACGATCTCTCAGTACCGGTGGATCTTACAGATCGGAAGAGCGGTTCAGCAGGAATGCC	21:A>G	48	10	36	-	1.71	Cucurbita maxima genomic sequences SNP
894	19-4932023	TGCAGAGAAAGAAGAGTAAAAAGTTTTGAGGCGATGGCGACGGTCGGCTGAAGGTTGAAGTCTGATATG	62:T>C	33	2	40	19	0.67	Cucurbita maxima genomic sequences SNP
895	19-4932099	TGCAGCTAGAACGTGATGGAACAGATGTTATTGGGTTGCAATTTGAAAGGGGCACCGACTGTATACTGT	60:G>A	50	2	42	-	0.70	Cucurbita maxima genomic sequences SNP
896	19-4932270	TGCAGAGAGGGATGATGGGAGCTTCGGAGTGGGTTTTGATAGCAATTTGGTGAATATGTTTCTTCTGTT	19:A>G	48	3	42	1	0.40	Cucurbita maxima genomic sequences SNP
897	19-4932403	TGCAGTAAGGACACTCCATGTGTTTAGTTACAAACTGTGGAGGGACAAAGAAGGTATTACAGATCGGAA	6:A>G	42	10	42	-	0.00	Cucurbita maxima genomic sequences SNP
898	19-5139628	TGCAGCCAGCCATGTAGTTCACAGCCGACCGGGAGAATGATCCTACACGGGTGACAATGGAAAAAGCTC	25:C>T	49	3	42	-	0.54	Cucurbita maxima genomic sequences SNP
899	19-5139747	TGCAGGAACATTCACAAAAAAGAAAAAGAGTGAGTCTTTTTACTGTCTTGGCAAGGACATGGGTATTAG	58:A>T	45	4	45	-	0.00	Cucurbita maxima genomic sequences SNP
900	19-5139855	TGCAGCAACGGTTCAAGAACATCGTCTTGAGTTGTAGTAGATCTCATCTTAGAACCTGTCTGTTTTTCT	32:T>G	42	6	45	1	0.10	Cucurbita maxima genomic sequences SNP
901	20-20584070	TGCAGAAAGTTCGTGTCGATGGATATTTGGTCCTTGAGTTCGACCTTGCTCACTCCTGCTCGTGTCATG	48:C>T	40	6	47	1	0.56	Cucurbita maxima genomic sequences SNP
902	20-20584091	TGCAGAACACATGTTTGGAGACATGGGGTGGGCGGCCGGAGAGTGTGAAGGCCGCACAAGATGCTTTGA	58:A>G	53	3	38	-	2.47	Cucurbita maxima genomic sequences SNP
903	20-20584122	TGCAGAAGACAAAGAGATGAATATCAAGAGGGGTAAAGGGAGATTGCACATACTCGTACTCCTCGGGCA	24:C>G	44	6	44	-	0.00	Cucurbita maxima genomic sequences SNP
904	20-20584255	TGCAGAGAAATCGTCATGGGAAACGGTGGTGTAACAACAACGAAGAATGGACGTTGACGTAGAAATATA	13:T>C	49	2	43	-	0.39	Cucurbita maxima genomic sequences SNP
905	20-20584437	TGCAGATTAGCTGAATTGAATCAAAAGAATGTTCATGGGATATGCTGTTTTCAAACGAAATATTACAGA	55:C>T	42	6	46	-	0.18	Cucurbita maxima genomic sequences SNP
906	20-20584445	TGCAGATTCCAAATAATAAAGTAGTTCACAAAGTAAATGAGTGTATTCAGAGCTGTCCCCAAATTTCAA	40:G>A	41	5	42	6	0.01	Cucurbita maxima genomic sequences SNP
907	20-20584631	TGCAGCCATGATTTCGGCTGGAAGCAACGGGGTATCGGTAGGCAGAACGGGATCGATGGACAGCAACTA	15:G>A	47	2	38	7	0.95	Cucurbita maxima genomic sequences SNP
908	20-20584667	TGCAGCCTACAAGGCACACATATATGACTTGCAAACTTTTGTTGAATGTATGGAAGTCTTTCAAATTGA	59:T>G	36	9	49	-	1.99	Cucurbita maxima genomic sequences SNP
909	20-20584677	TGCAGCCTTATATGTGGATAAACATGCTCCATTGCTGGCTGAAAACCAATTCACCATAGCAACTTTGCT	36:G>A	43	4	47	-	0.18	Cucurbita maxima genomic sequences SNP
910	20-20584740	TGCAGCTATGGCTGCATTTCATGATGTGTTTCATGTCTCTATGTCATGTAGATATATAGCATACCCATC	32:A>G	37	5	42	10	0.32	Cucurbita maxima genomic sequences SNP
911	20-20584867	TGCAGGAAGGTCTTGCGCTACCTATCCAAAATGATTCAGAATGAAAAATTAGTTCGGAGTAAGTTTGAA	62:G>C	40	5	48	1	0.73	Cucurbita maxima genomic sequences SNP
912	20-20584896	TGCAGGACTTCGCCTCGAAGAATCCGGACGTCGTCGTCGTGGATCGTCCGGACCTAATCGCTCGACTCT	63:G>A	44	2	43	5	0.01	Cucurbita maxima genomic sequences SNP
913	20-20585066	TGCAGGTGTCTCAGGGTAGCAAAGCTTCACCTCCCAATTGTATATATAATATACTAATACAGCTCATGT	5:G>A	41	4	33	16	0.86	Cucurbita maxima genomic sequences SNP
914	20-20585228	TGCAGTGATTCTGAAAATACCTTCAGCCTAAAGGGGTAAAGAAACCGATCAGACGCGCACACTAAGCCA	64:A>G	39	8	47	-	0.74	Cucurbita maxima genomic sequences SNP
915	20-20585280	TGCAGTTACTCCAGCTACTTCTCCATACCCAATGGCATGTTTTCCATTGATAGTAGCTTGCATTGGACC	25:T>G	48	2	38	6	1.16	Cucurbita maxima genomic sequences SNP
916	20-20585329	TGCAGTTGTATCAAAGTCAACAAAATTGATAGAAGGATTCTTGTTGACACAATCATTAGTTTTTCCAAA	51:A>G	36	4	41	13	0.32	Cucurbita maxima genomic sequences SNP
917	20-20585368	TGCAGTTTTGGTCAAGGTAATTCCTATTCCTGATGCCTAATTTCATAAACATTACGCAGCTCTCTCTGT	54:C>T	43	10	41	-	0.05	Cucurbita maxima genomic sequences SNP
918	20-20585388	TGCAGAGGGTTAAAGCTAAAACCCTACTTTGAGTGTGAAGGGTTTCCAACTTTCTACACGGCCGGGGTA	57:A>C	37	2	29	26	0.97	Cucurbita maxima genomic sequences SNP
919	20-20585426	TGCAGTGCCTCAACCTGAACACTCTACTAGGGAGATACCATTTCTAACAGCTCAAGCCCACCGTTAGCA	13:C>T	41	1	37	15	0.21	Cucurbita maxima genomic sequences SNP
920	20-20585503	TGCAGAGAACAGTCGAGGAGTATGCACGTGAGCATTTACAGATCGGAAGAGCGGTTCAGCAGGAATGCC	9:C>T	38	10	46	-	0.76	Cucurbita maxima genomic sequences SNP
921	20-20585557	TGCAGCACAGGCGGCTCACTTATTGAATATTTTCTTTTCCAACCTAAATTACAGATCGGAAGAGCGGTT	13:G>C	48	7	39	-	0.93	Cucurbita maxima genomic sequences SNP
922	20-20585579	TGCAGCCCAAACATAGCTGGCAGAGTAATATACAGTTACAGATCGGAAGAGCGGTTCAGCAGGAATGCC	15:G>T	39	9	46	-	0.58	Cucurbita maxima genomic sequences SNP
923	20-20585580	TGCAGCCCAAAGAATTCAACCTATTCCTTTGCTCCAGAATTTTGATAATTACAGATCGGAAGAGCGGTT	20:C>T	49	6	39	-	1.14	Cucurbita maxima genomic sequences SNP
924	20-20585641	TGCAGGGTTCCTCCATCCCACAAGGCACCTTATGGGACCGTAGTCTTATTTTACAGATCGGAAGAGCGG	13:C>T	39	5	49	1	1.14	Cucurbita maxima genomic sequences SNP
925	20-20585682	TGCAGTGATACAGCCACCGTCCAGTTTTATTACAAAAAAAAGTTACAGATCGGAAGAGCGGTTCAGCAG	41:G>A	40	10	44	-	0.19	Cucurbita maxima genomic sequences SNP
926	20-20586069	TGCAGAGCTGCGCGATATGGTGAACTGGCTCCGGAATGTGTTACAGATCGGAAGAGCGGTTCAGCAGGA	30:C>T	41	10	43	-	0.05	Cucurbita maxima genomic sequences SNP
927	20-20586165	TGCAGATTGGGCTTAGAACTTGTGGGCCGAAGATGGAGCCGTGGGTTTGAAACATGAATACGAATCTGA	14:A>G	40	6	41	7	0.01	Cucurbita maxima genomic sequences SNP
928	20-20586178	TGCAGTAAATATTTGTTCAAAGGATTCCATCATTTATCTATCCCCTTATAATGTTTTTGTCCTTATTTA	21:G>A	50	5	39	-	1.36	Cucurbita maxima genomic sequences SNP
929	20-20586217	TGCAGTTCTTCTAAAGCCGTCAACTTTTAGTTTCACCTCTCGATTTACAGATCGGAAGAGCGGTTCAGC	12:A>G	43	6	32	13	1.61	Cucurbita maxima genomic sequences SNP
930	20-4928216	TGCAGGCGCGCGAGTTGCGGGCCGTGAGGTTAGGCTGCTGAATTGGTTTTGACCGGCAGGTTTTAGGCC	18:G>A	39	8	47	-	0.74	Cucurbita maxima genomic sequences SNP
931	20-4929096	TGCAGCTGTTCTTCTGTATAGATTCTAAGGAGTTGACTTTTTATATTCCGTCAATGAACCAGATAAACT	13:C>A	48	7	39	-	0.93	Cucurbita maxima genomic sequences SNP
932	20-4929216	TGCAGCAGCGACCCAACGACCCGTGCCTCGACCCGACCGCAACCTACTCACGTGTTGCGCTTGTAGACA	57:C>T	42	7	45	-	0.10	Cucurbita maxima genomic sequences SNP
933	20-4929320	TGCAGAAGAGAAAGTGACAATTCTATTTTCCTTCTCGTAGCAACTCCCTTGAAGTTGTTTTACTCGGCA	8:A>G	34	5	43	12	1.05	Cucurbita maxima genomic sequences SNP
934	20-4929340	TGCAGGATCCTCTCTTTCAGCAAGATAAGGAGTCCACAATCCATCATTGTGCATTACAGATCGGAAGAG	26:A>T	41	10	43	-	0.05	Cucurbita maxima genomic sequences SNP
935	20-4929556	TGCAGGAAATATGGTGCCGAGGCGGCGTATACACCTATGCTGCATTCACGGATCTTTACTGAGAACGAG	23:G>A	42	5	47	-	0.28	Cucurbita maxima genomic sequences SNP
936	20-4929768	TGCAGAACGCATATGTTGTTAGGCAAATCTTGTTTTTGCTGATTGGATGGTTTACAGATCGGAAGAGCG	47:T>C	40	13	41	-	0.01	Cucurbita maxima genomic sequences SNP
937	20-4929776	TGCAGTAATCAAAAACCCATATAACAAATGGATGCGACGAATTCAAATCCGCATACAAAAAAAAGAAAA	36:A>G	42	3	44	5	0.05	Cucurbita maxima genomic sequences SNP
938	20-4930082a	TGCAGTGCTTCTCTGCCACGACGCAACTGTCCACACACTTGTTTTGTTTTGTTTTTTTGTTTTTTTTTT	33:C>T	40	10	44	-	0.19	Cucurbita maxima genomic sequences SNP
939	20-4930082b	TGCAGTGCTTCTCTGCCACGACGCAACTGTCCACACACTTGTTTTGTTTTGTTTTTTTGTTTTTTTTTT	68:T>A	40	8	46	-	0.42	Cucurbita maxima genomic sequences SNP
940	20-4930282	TGCAGACTCACAGACAGGACCAACCACATCGAAAGTTGAGATCTCGGCACCAGGCGATGCAGGGGCAAC	15:A>C	51	4	39	-	1.60	Cucurbita maxima genomic sequences SNP
941	20-4930301	TGCAGCAGGTTAGTTCATTGGATAGTAGGCTGCTAGATTTTGGAAATGAAGTGAAAACCCTGAGTGAAT	59:C>T	35	11	47	1	1.76	Cucurbita maxima genomic sequences SNP
942	20-4930337	TGCAGCTAAGCTCTTGTTGGAGATCCTCAACCGACAATATTGTCCCGCTAACGACTGGAGAAGGGAACT	19:G>A	53	3	38	-	2.47	Cucurbita maxima genomic sequences SNP
943	20-4930481b	TGCAGTTGCTCATTTTGTACTTTATAGCCCTAATTTTGTCTTTCTCCACACCAGTTCATAACATCCCAA	45:C>T	42	1	35	16	0.64	Cucurbita maxima genomic sequences SNP
944	20-4930561	TGCAGATTTTCAAAGACTTCAAGAATTCAAAGTTGGTGATTGGATCCGTGTACGTTATACTGTGCCCGC	66:C>T	42	3	43	6	0.01	Cucurbita maxima genomic sequences SNP
945	20-4930903	TGCAGTAAACAAGTTTTGAGGAGGGAGTTGGGACCACATGAGTAGTTATCTCTTCTATTGAGTGTAGAA	33:C>T	37	9	48	-	1.42	Cucurbita maxima genomic sequences SNP
946	20-4931030	TGCAGCTCTGTACGATGATTTATTTTTTATTTTGTGGGTATTGTAAATGAATTTCATTATTCTTCCATT	54:C>T	42	6	46	-	0.18	Cucurbita maxima genomic sequences SNP
947	20-4931152	TGCAGGTTCACCTACGGAAACCTTGTTACAACTTCTTCTTCCTCTAAATGATAAGGTTTACAGATCGGA	34:C>T	51	7	36	-	2.59	Cucurbita maxima genomic sequences SNP
948	20-4931317	TGCAGGAAAACCTTTCAATTAGGACACTTTCTGTGTTTATTTTGTTATGATAGTACATTTTACAGATCG	10:C>T	41	10	43	-	0.05	Cucurbita maxima genomic sequences SNP
949	20-4931337	TGCAGCCAAAAGAAAATCAAAGGAATAAAGAAGGAGCACAGCGGTTTTCGAAATCGGCAAGGCAACGGA	41:C>G	50	6	38	-	1.64	Cucurbita maxima genomic sequences SNP
950	20-4931852	TGCAGATGTAGGTGGGGATAGGTGAATATTCCACGATATGGTTAGGAGCTTTAGATAGAATGATCACCG	40:G>T	49	5	40	-	0.91	Cucurbita maxima genomic sequences SNP
951	20-4932123	TGCAGGAGGAAAAGGAAATTGGTACATGTGGGCTGGAGGTGTTGGAGTGTTGAAGAGTTGTAAGAGTTG	30:G>A	40	4	50	-	1.11	Cucurbita maxima genomic sequences SNP
952	20-4932277	TGCAGTCAAATAAAACACCCTAGAAGAGGCAAGACGACTATCTATGCAATAACGAAACGGTAAGGCAAT	27:G>A	44	8	42	-	0.05	Cucurbita maxima genomic sequences SNP
953	20-4932293	TGCAGAGTAAAAGAAAGTTATAAGTACCTCCCTGAATTTTTTATGAGAAAAGAAAAACAAGAAATTACG	22:A>T	42	11	41	-	0.01	Cucurbita maxima genomic sequences SNP
954	20-5139639	TGCAGAAATGAATCGAGGGGCAGAGAGCACCGAGACAGCGTGCGGCAGAGGAGGAATGAGAAGGGTGGG	68:G>A	38	8	48	-	1.16	Cucurbita maxima genomic sequences SNP
955	20-5139832	TGCAGTTACTTTGAAAGTATCTCAGACTCTGTTTCAGAAGTGGAGGCAGGAGGAGGCGGAGGAGGCGGA	53:A>C	43	5	46	-	0.10	Cucurbita maxima genomic sequences SNP
956	4926901	TGCAGTCATCGGACAAGATTACCAAAAGAAAAAAAAATGAGAAAAAAAGTATTTCTTCTTTTTCTTTAC	60:T>C	42	5	43	4	0.01	Cucurbita maxima genomic sequences SNP
957	4927360	TGCAGCGTAGCCGAGCTGACCACACCCCAAATTGGCGCTAATTACAAACGTACGGCGACTCTCGCCGTT	65:C>T	44	3	47	-	0.10	Cucurbita maxima genomic sequences SNP
958	4927610	TGCAGCTTCACGAACATGTTTGCGAGATGAATAGAAGAAAATTACAGATCGGAAGAGCGGTTCAGCAGG	17:G>T	43	6	44	1	0.01	Cucurbita maxima genomic sequences SNP
959	4927987	TGCAGATACTAAATAATTTTTGTGTACATACATACATACATACATACATACATACATACATACATACAT	58:C>T	44	5	43	2	0.01	Cucurbita maxima genomic sequences SNP
960	4928107	TGCAGAAGACGACGCCTTTGATAACGACAAATTACAGATCGGAAGAGCGGTTCAGCAGGAATGCCGAGA	23:A>G	42	6	46	-	0.18	Cucurbita maxima genomic sequences SNP
961	4928343	TGCAGAACATCAGAAGACAGAGATTTGTCAATTTACAGATCGGAAGAGCGGTTCAGCAGGAATGCCGAG	12:G>A	41	8	45	-	0.19	Cucurbita maxima genomic sequences SNP
962	4928515	TGCAGTTCCATTCAAAGCATTCAATGCTTTCTCTTTTACAGATCGGAAGAGCGGTTCAGCAGGAATGCC	33:T>C	36	15	43	-	0.62	Cucurbita maxima genomic sequences SNP
963	4928631	TGCAGGCTTATTTTATGCAGATTGAAGGTACATTACAGATCGGAAGAGCGGTTCAGCAGGAATGCCGAG	22:T>A	47	5	42	-	0.28	Cucurbita maxima genomic sequences SNP
964	4928713	TGCAGCCTAAGAGAAGCCACACAAATGTCACATCATCAAGTCTCATTCTTCGAACTTGGTACATGACCG	7:T>C	36	5	52	1	2.91	Cucurbita maxima genomic sequences SNP
965	4928830	TGCAGCACACACCACTGTTCCTTACAGATCGGAAGAGCGGTTCAGCAGGAATGCCGAGACCGATCTCGT	12:C>T	40	7	47	-	0.56	Cucurbita maxima genomic sequences SNP
966	4929436	TGCAGACAAAGGACAACAACTAATATGTCATGGTTTACAGATCGGAAGAGCGGTTCAGCAGGAATGCCG	13:C>T	44	9	41	-	0.11	Cucurbita maxima genomic sequences SNP
967	4929513a	TGCAGTGGAAAATTGACAATTACCAGAAGGCAAATGGCAAGTGACTATTTACAATTATCAAACAAACTC	15:A>G	37	1	41	15	0.21	Cucurbita maxima genomic sequences SNP
968	4929513b	TGCAGTGGAAAATTGGCAATTACCAGAAGGCAAATGGCAAGTGAATATTTACAATTATCAAACAAACTC	44:A>C	37	1	33	23	0.23	Cucurbita maxima genomic sequences SNP
969	4929513c	TGCAGTGAAAAATTGGCAATTACCAGAAGGCAAATGGCAAGTGACTATTTACAATTATCAAACAAACTC	7:A>G	37	1	27	29	1.56	Cucurbita maxima genomic sequences SNP
970	4929605	TGCAGTTCTAACATCTGCATTTCACTTGTGCAGGTTTTTCTAACCATATGTACTCTTGTTACCATATAT	27:G>A	44	6	41	3	0.11	Cucurbita maxima genomic sequences SNP
971	4929698	TGCAGCTCAATTTCAATTTTTTTTCACCTTTCTATAAATGGAGACATGTCAGGAAGGTTACAGATCGGA	45:A>G	42	7	45	-	0.10	Cucurbita maxima genomic sequences SNP
972	4929705	TGCAGCAGCAGCTGCTACAGAAGCAGAGGAGGAAGAGGAAGAGGAAGAGGAGGAGGAAGAGGAGGAGGA	45:A>G	47	6	41	-	0.41	Cucurbita maxima genomic sequences SNP
973	4929728	TGCAGTCGAATTCAATGGTAAACCACTTGAGTCTGGGAATTCGCTAGGACTTACCCTCAATGGAGCACC	15:T>C	43	5	46	-	0.10	Cucurbita maxima genomic sequences SNP
974	4929874	TGCAGCTTCTTCACCTTCAAGTCCTGACCCGTTCAAGTCCTTGAACTCCCACCCAATTCCGTGCCTATT	30:G>A	48	3	38	5	1.16	Cucurbita maxima genomic sequences SNP
975	4929993	TGCAGTTCGATCATTTATGCCATTCGATTATTGCCTTTTTACAGATCGGAAGAGCGGTTCAGCAGGAAT	11:C>G	39	14	41	-	0.05	Cucurbita maxima genomic sequences SNP
976	4930108	TGCAGGGAAATCGCAAAGCATCTCTCCTTACCGCCTGTTACAGATCGGAAGAGCGGTTCAGCAGGAATG	27:T>C	46	4	44	-	0.04	Cucurbita maxima genomic sequences SNP
977	4930147	TGCAGATAGAAAGTTCAATAAAATATCACAAAAAGGGCTGCACAGTGAAATCGAGGCTGAAGGAAATAG	63:A>C	45	6	43	-	0.05	Cucurbita maxima genomic sequences SNP
978	4930212	TGCAGCAAAGCATTCACAGTAACTGCACAAAGAGTACAAAAGGTCAAATACTAATTATGAAGCCAATTA	68:A>T	39	6	49	-	1.14	Cucurbita maxima genomic sequences SNP
979	4930248	TGCAGTTAGGGTCAATTCATTTTTGAGAAATAATGCAATAAGCAGTCTACGCCAGCTTTGTTGCAAGAT	51:C>T	34	10	50	-	3.05	Cucurbita maxima genomic sequences SNP
980	4930310	TGCAGAATTTCCCACATACATACACTAAGAGAAAGGGTTGAGGCCAAAGAAATGTAAGACTGGAACTTC	36:G>C	43	3	48	-	0.27	Cucurbita maxima genomic sequences SNP
981	4930336	TGCAGAATTAGCAAAACCCCATTTCTAAAAACACCCAAAAAAGAGAGAGAAATGAAAAGGAGAAGAAAA	21:T>C	50	4	39	1	1.36	Cucurbita maxima genomic sequences SNP
982	4930379	TGCAGATTGGGTGGGGATCAAATAAATTGAAATATTACAGATCGGAAGAGCGGTTCAGCAGGAATGCCG	15:G>A	43	8	43	-	0.00	Cucurbita maxima genomic sequences SNP
983	4930431	TGCAGTTACATATATCAACACATCCTTTTTTGTTTTCTTTCTAAACCCTTATCTCTCTTACTTACAGAT	50:A>C	42	10	42	-	0.00	Cucurbita maxima genomic sequences SNP
984	4930479	TGCAGTGATGGTAATTGCAATTTGCAGCATTTTTATTTTCCTTCTCTCTCTAAACCATCACTCAAATTA	45:C>T	47	6	41	-	0.41	Cucurbita maxima genomic sequences SNP
985	4930810	TGCAGTTTCTTCCTTTTTCCTACTTGACTGATTATTTGAGAAGAAGAGACCCTTACTATAATTTACAGA	18:C>T	43	1	50	-	0.53	Cucurbita maxima genomic sequences SNP
986	4930819	TGCAGACCTCGTTGTATATAATATCTGGCTCACCTCTTTGCATGGAGGATTTTCGTTTTCTATTTTCTT	10:G>T	47	5	42	-	0.28	Cucurbita maxima genomic sequences SNP
987	4930921	TGCAGTTGAATTTTGTCCCAACCAAAGGACTTGTAGAATTTTCTTCTTAGTGGCATTCCTTTCGATTTC	32:G>C	37	6	51	-	2.23	Cucurbita maxima genomic sequences SNP
988	4930972	TGCAGATTCCGACTGCGACGGTGAGCTTATATTCTTGATTGACGTGAAGTAAAGGCGTTATTAGAACAC	55:C>T	43	9	42	-	0.01	Cucurbita maxima genomic sequences SNP
989	4930989	TGCAGGAGGCCATAGTTTCCTGCCTTATTTTGTATTATTACAGATCGGAAGAGCGGTTCAGCAGGAATG	21:G>A	51	8	35	-	2.98	Cucurbita maxima genomic sequences SNP
990	4931084	TGCAGCTAGTCGCGTGGGACATGGACAATAAATCTTACATGGCAAAAGCCCGGTCTGCTATTGGTCGCT	25:C>T	35	6	52	1	3.32	Cucurbita maxima genomic sequences SNP
991	4931119	TGCAGTTTGTATATGGTTCATATGTATTAGCCATGCTGTTTCGGTTTAGAGTTGCAGTCAATCTGGAAT	56:G>C	43	5	39	7	0.20	Cucurbita maxima genomic sequences SNP
992	4931217	TGCAGAAGAAGAACAGAAATGGCGTTGGGAAAATACTTATCTTACAGATCGGAAGAGCGGTTCAGCAGG	22:C>T	37	10	47	-	1.19	Cucurbita maxima genomic sequences SNP
993	4931222	TGCAGACTGAGGGTTACCATACTATCAGGAGTACATGCAGGAACAGTAAAAAAATATGTTGGAAGATTC	19:T>C	38	2	54	-	2.78	Cucurbita maxima genomic sequences SNP
994	4931281	TGCAGTTCGCCTACACAAATATATTTGAAGAGAGCTTACAGATCGGAAGAGCGGTTCAGCAGGAATGCC	15:C>T	37	7	50	-	1.94	Cucurbita maxima genomic sequences SNP
995	4931401	TGCAGGAATTCTCTGCTTTCTGATAGACTCCTCACATTTCCATTTGAGATCTGGTTATGAACTGGTCAT	8:T>A	46	8	40	-	0.42	Cucurbita maxima genomic sequences SNP
996	4931449	TGCAGAAGATATACCACATCATTGTTACAGCATAAGTTTGCACTCCGATGGGGAAGAAAAATATAAAGT	65:A>C	43	3	48	-	0.27	Cucurbita maxima genomic sequences SNP
997	4931623	TGCAGTGTTCTATTATTGTTTACTGACTTGATGCTTAGAGGGTTACACAATTCCATTGGACCAGAAATA	55:T>C	46	8	40	-	0.42	Cucurbita maxima genomic sequences SNP
998	4931715	TGCAGATCTTTGCCTCTGATCTTGGTTCAACCAATCAATTTACAGATCGGAAGAGCGGTTCAGCAGGAA	30:C>T	36	10	48	-	1.71	Cucurbita maxima genomic sequences SNP
999	4931765	TGCAGAATTTGTCGAAGATTATGCAAAGTTTTTTGGATCCTTTACAGATCGGAAGAGCGGTTCAGCAGG	23:C>G	46	9	39	-	0.58	Cucurbita maxima genomic sequences SNP
1000	4931832	TGCAGTATGAGATCTTGCCCGAAATGCGTATGGAAACAATCTTACAGATCGGAAGAGCGGTTCAGCAGG	18:C>T	36	15	43	-	0.62	Cucurbita maxima genomic sequences SNP
1001	4931842	TGCAGGTTACAGAGTTCATTTACAGAACTTAGAACATTACAGATCGGAAGAGCGGTTCAGCAGGAATGC	12:A>T	47	9	38	-	0.95	Cucurbita maxima genomic sequences SNP
1002	4931848	TGCAGCAGTCAGCCGGTTGTCTGGTCAATCGACATCTATTTTACAGATCGGAAGAGCGGTTCAGCAGGA	26:A>G	34	13	47	-	2.09	Cucurbita maxima genomic sequences SNP
1003	4932026	TGCAGAATTTGAAAATTGGAGCATTAGACCAAGGAGGAACTTGAATGAAGTGGAAATTGAGGAATGTGT	62:A>G	49	5	40	-	0.91	Cucurbita maxima genomic sequences SNP
1004	4932071	TGCAGGTGAATCTTAGTGAGGTGAATTGGGTAAAGCCATTTTCATTGTTTCCTCAATTACAGATCGGAA	19:G>A	45	2	43	4	0.05	Cucurbita maxima genomic sequences SNP
1005	4932104	TGCAGTCAGCATTCAAATTGGTTACAGATCGGAAGAGCGGTTCAGCAGGAATGCCGAGACCGATCTCGT	52:A>G	45	7	42	-	0.10	Cucurbita maxima genomic sequences SNP
1006	4932115	TGCAGCCACAGACAACCCAGATGGTCCTGCTCCGACAATCACCGGTCCATTGACCCATATACACCGATG	6:C>T	43	4	47	-	0.18	Cucurbita maxima genomic sequences SNP
1007	4932176	TGCAGCCCAGAGGATCAAACAGAAGGTTGTCTCTTACTGATGCTGTTTACAGATCGGAAGAGCGGTTCA	21:G>A	45	6	43	-	0.05	Cucurbita maxima genomic sequences SNP
1008	4932242	TGCAGCAATATTCGAACAACTTCAAAAAGTTTGAATGTCAAAATCCAACCATTTGATCAATCTAAAATT	54:G>C	43	3	42	6	0.01	Cucurbita maxima genomic sequences SNP
1009	4932294	TGCAGTAGTAAATCATCTTTTTGTAGTATGGATAGCTGTTTTTACAGATCGGAAGAGCGGTTCAGCAGG	34:G>A	43	9	41	1	0.05	Cucurbita maxima genomic sequences SNP
1010	4932449	TGCAGGATGAGTCATTACAATTGAACTAAACTGGTGCTTTAGTCATTGAACCTTGTCTCAATGTCATAG	32:G>A	44	5	45	-	0.01	Cucurbita maxima genomic sequences SNP
1011	4932594	TGCAGCAAAGGTACAAAATTATGGAATGTGGCTTAGAGAAAGAATTACAGATCGGAAGAGCGGTTCAGC	9:G>T	40	8	46	-	0.42	Cucurbita maxima genomic sequences SNP
1012	4932624	TGCAGATGAAGACTTCATCATTAGTTCTCTTCCAACTTTTGAATCGTGCATAGAACTCTCCAATGATGT	12:C>T	42	3	49	-	0.54	Cucurbita maxima genomic sequences SNP
1013	5139403	TGCAGTCCATGGACGTTATTAGTTACAGATCGGAAGAGCGGTTCAGCAGGAATGCCGAGACCGATCTCG	15:T>G	38	5	51	-	1.90	Cucurbita maxima genomic sequences SNP
1014	5139485	TGCAGGTTGGGCTCTACTAGCTGTTCGTTACAGATCGGAAGAGCGGTTCAGCAGGAATGCCGAGACCGA	25:C>G	35	10	49	-	2.33	Cucurbita maxima genomic sequences SNP
1015	5139540	TGCAGCTTTCATCGATTCTATCTTTTCATATCTCTTTCACTATTCCTTCTTCCAAAAGAATCAACCAAT	10:A>G	45	7	41	1	0.19	Cucurbita maxima genomic sequences SNP
1016	5139555	TGCAGCTAGGACGAAGAAACCAACGGCACAATTTACAGATCGGAAGAGCGGTTCAGCAGGAATGCCGAG	25:G>C	39	9	46	-	0.58	Cucurbita maxima genomic sequences SNP
1017	5139584	TGCAGATCAACCGTGGAGCTCTTACAGATCGGAAGAGCGGTTCAGCAGGAATGCCGAGACCGATCTCGT	20:C>G	36	6	52	-	2.91	Cucurbita maxima genomic sequences SNP
1018	5139594	TGCAGAGAGGGGAACCTTTGCAGGTTTTTTTACAGATCGGAAGAGCGGTTCAGCAGGAATGCCGAGACC	6:G>T	49	10	35	-	2.33	Cucurbita maxima genomic sequences SNP
1019	5139613	TGCAGACCACTCACCATTATGCCTAGTAATTGTCTGCAAGCCCGCTGTCCAAATACAATCCACGGCCCA	18:A>C	45	3	35	11	1.25	Cucurbita maxima genomic sequences SNP
1020	5139731	TGCAGAGTCTTTGTAGCTTCGTTACAGATCGGAAGAGCGGTTCAGCAGGAATGCCGAGACCGATCTCGT	8:C>T	40	6	48	-	0.73	Cucurbita maxima genomic sequences SNP
1021	5139751	TGCAGAAAGGAAGGAAGCAATGCAGTGATTACAGATCGGAAGAGCGGTTCAGCAGGAATGCCGAGACCG	10:A>G	41	12	41	-	0.00	Cucurbita maxima genomic sequences SNP
1022	5139800	TGCAGTCTTGAGAATTTTGACTCATGTTATTTTTACAGATCGGAAGAGCGGTTCAGCAGGAATGCCGAG	13:A>G	45	9	40	-	0.29	Cucurbita maxima genomic sequences SNP
1023	5139802	TGCAGTATCCAACAATGGCATTAGCTCCTTTACAGATCGGAAGAGCGGTTCAGCAGGAATGCCGAGACC	6:A>T	44	4	46	-	0.04	Cucurbita maxima genomic sequences SNP
1024	5139806	TGCAGAAAGAGTGCTTGTGATGAACATTTACAGATCGGAAGAGCGGTTCAGCAGGAATGCCGAGACCGA	16:G>A	38	14	42	-	0.20	Cucurbita maxima genomic sequences SNP
1025	5139825b	TGCAGACGCCATTAGACAGCACAAGTCTTATCTAGTAATGGTTTAGTTTTACAGATCGGAAGAGCGGTT	6:C>T	31	3	39	21	0.91	Cucurbita maxima genomic sequences SNP
1026	5139825d	TGCAGACGCCATTAGACAGCACAAGTCTTATCTAGTAATGGTTTAGTTTTACAGATCGGAAGAGCGGTT	8:C>T	36	3	39	16	0.12	Cucurbita maxima genomic sequences SNP
1027	5139827	TGCAGTCGAAAAAACTCGAATTTATTACAGATCGGAAGAGCGGTTCAGCAGGAATGCCGAGACCGATCT	16:C>T	40	13	41	-	0.01	Cucurbita maxima genomic sequences SNP
1028	5139844	TGCAGATGATCCGTTAGTGGCACAATTATGATTGATGTCAATTACAGATCGGAAGAGCGGTTCAGCAGG	11:C>T	38	2	46	8	0.76	Cucurbita maxima genomic sequences SNP
1029	5140020	TGCAGTCATTACAAAAGAAGCTTGTTGATGCCGTTCCCCATGTCGGTGGTTTACAGATCGGAAGAGCGG	29:G>A	42	6	46	-	0.18	Cucurbita maxima genomic sequences SNP
1030	20584043	TGCAGAAAAGAAAGAAAAGCATAGAGAAACGAAATAAAAAGAAGACGAGAACCAGAAGGGAGGAAGAAG	41:A>G	43	2	49	-	0.39	Cucurbita maxima genomic sequences SNP
1031	20584044	TGCAGAAAAGGGATCGTCAGCATTTACAGTATCTTGTCTATTCACATAAGCAGATAGGAAAAAAATGAA	25:A>T	40	10	44	-	0.19	Cucurbita maxima genomic sequences SNP
1032	20584065	TGCAGAAAGAGCACCAGAACTCATCAGTCATCAAAAGGAAAGAAAAAAAGAAATAGCGAAGGAATAAAG	53:T>G	38	2	42	12	0.20	Cucurbita maxima genomic sequences SNP
1033	20584129	TGCAGAAGATAATTTCTCTGTTGCTGTTGTTACCACTAAAAGATATGAAATGATGCAGAAGTTCATGAA	21:T>C	31	2	31	30	0.00	Cucurbita maxima genomic sequences SNP
1034	20584142	TGCAGAAGCTGATGTTGAAGAACATGAAGTGTCTAATTGATCATTTTTTCTGAAATCAACAACAAACAA	67:A>C	47	5	42	-	0.28	Cucurbita maxima genomic sequences SNP
1035	20584167	TGCAGAATACAAACATTGGTTATAACACGGTTATTGATATAATGATATAGAAAAAATCAGTACCACAAT	68:T>G	40	9	45	-	0.29	Cucurbita maxima genomic sequences SNP
1036	20584173	TGCAGAATATGAACAAAGGAAAAACCAACGCCTGCGTAGGGAAATGGAAGAGCGAGAACTGGAAGAAGC	60:G>T	46	8	40	-	0.42	Cucurbita maxima genomic sequences SNP
1037	20584177	TGCAGAATCCATGTGAAGCAATTCATGACTCACCAAGTCATCGTGGCAGTATTTTAGAAGAGCCAAACC	16:A>G	47	6	41	-	0.41	Cucurbita maxima genomic sequences SNP
1038	20584179	TGCAGAATCTCCATCTCCAAGCTGTATTGGTTGCATATTTACTTCATTATCATCATAGGCATTGACAGG	29:G>T	45	5	44	-	0.01	Cucurbita maxima genomic sequences SNP
1039	20584303	TGCAGAGCTCGCTGCCAAGCTGGTTGTGAAGGTGGGTTTCAACTATACATTCTAAGCGGCTTTTGAACT	56:C>T	47	4	42	1	0.28	Cucurbita maxima genomic sequences SNP
1040	20584340	TGCAGAGTTCTTCTACCAAGTAAAAATAGCTCCCCTAATTCTAAGAAATTTGTTCTTTCCATACTTCAC	16:C>A	42	7	45	-	0.10	Cucurbita maxima genomic sequences SNP
1041	20584424	TGCAGATGGCTATTGGGTTGGGCTGGTTGTTGGGCCTTGGTTTACTAGATTGGGCCGAAAGTATTTGGG	9:C>A	48	5	41	-	0.55	Cucurbita maxima genomic sequences SNP
1042	20584542	TGCAGCAGATATAGTTCCACTTCCCTTTCTAGGTATACAAAAAAAGACCAAGTATTAGTAACAGATGGG	30:A>G	38	1	45	10	0.59	Cucurbita maxima genomic sequences SNP
1043	20584576	TGCAGCATCATCAGGATTCCCTTCTTCTTCTTCTTCTTCTTCTTCTTCTTCTTCTTCTTCTTCTTCTTC	66:T>C	43	10	39	2	0.20	Cucurbita maxima genomic sequences SNP
1044	20584615	TGCAGCCACAGCCACAACTGTATGCAGCCACAACTATGCGAATACTCATACCGATCAAAGACCTTTGAC	8:C>T	44	7	43	-	0.01	Cucurbita maxima genomic sequences SNP
1045	20584627	TGCAGCCATAAGATCTGACCCAGTTTGGGTGATGAACGTTGTTCCTTCTCACAAGCCAGCCACTTTGGC	28:G>C	38	9	47	-	0.95	Cucurbita maxima genomic sequences SNP
1046	20584707	TGCAGCGGCAAGAAATTTTCAGTGCTATCAGATTTGAGGACTCATGAGAAACATTGTGGAGACATGAAA	23:G>T	40	4	41	9	0.01	Cucurbita maxima genomic sequences SNP
1047	20584772	TGCAGCTGCCAATGTTATTCTTCGCCCAAAAGAGAATAATTGTTCGCCGGATGTCACCATTTGAAGGTA	23:G>A	50	5	39	-	1.36	Cucurbita maxima genomic sequences SNP
1048	20584868	TGCAGGAAGTATCCCAATGCACGTGAGCATATTCATGAGGTCCCTATATTTTTATCGTGACCTAATAAA	26:G>A	36	5	42	11	0.46	Cucurbita maxima genomic sequences SNP
1049	20584935	TGCAGGATGTGCATAAACACCTCCATGAGAATAGATTGCTGCATAGGGAGTGCCATATGGAGGAATCAT	57:T>C	35	5	43	11	0.82	Cucurbita maxima genomic sequences SNP
1050	20584962	TGCAGGCCTGGGGAGGTTTTATTCTTTTGAGATGCTTCTCTGTTTTCCTATGATTTACTCTAATGGGTC	64:G>T	49	4	41	-	0.71	Cucurbita maxima genomic sequences SNP
1051	20584994	TGCAGGGATGCCTCAAAGATTCAAACTAGGAGTTACAAGAGACCTCTCCAGTCGGCTACAATATAACGA	67:G>A	43	4	39	8	0.20	Cucurbita maxima genomic sequences SNP
1052	20585100	TGCAGTAAACCGGGTAACAAACTAGTAAACAGATCTAATCAAATCAAATCAAAAGTAAATCTAACTACT	9:C>T	45	1	38	10	0.59	Cucurbita maxima genomic sequences SNP
1053	20585105	TGCAGTAACTCCGAGAGTCACAGAATTGAAAAAAATTTGCGGCCTACGAGGATTGAATGAAAAGAAAAT	51:A>G	40	2	39	13	0.01	Cucurbita maxima genomic sequences SNP
1054	20585405	TGCAGCAGTCAACTCGAACTGGAGTGCGATCCGCACCTCGACCCGACACACACCGCACGATGTGGCGCG	10:A>G	46	2	38	8	0.76	Cucurbita maxima genomic sequences SNP
1055	20585449	TGCAGTTTAGAGGAGTGAGGAGGAGGCCATGGGGGAAGTACGCAGCAGAGATCAGAGACCCCAACAGAA	25:G>A	34	4	41	15	0.65	Cucurbita maxima genomic sequences SNP
1056	20585480	TGCAGAAGAATGAAGAAATACTAACGATTACAGATCGGAAGAGCGGTTCAGCAGGAATGCCGAGACCGA	25:G>A	44	10	40	-	0.19	Cucurbita maxima genomic sequences SNP
1057	20585502	TGCAGACTTTAGTACGTGAAATACTATCGTGTTTACAGATCGGAAGAGCGGTTCAGCAGGAATGCCGAG	11:G>T	45	8	41	-	0.19	Cucurbita maxima genomic sequences SNP
1058	20585519	TGCAGATAAGAAGTATGGCAAGTTACAGATCGGAAGAGCGGTTCAGCAGGAATGCCGAGACCGATCTCG	17:G>T	44	3	47	-	0.10	Cucurbita maxima genomic sequences SNP
1059	20585531	TGCAGATCCCACCCATAAGCTTTACAGATCGGAAGAGCGGTTCAGCAGGAATGCCGAGACCGATCTCGT	20:T>C	41	14	39	-	0.05	Cucurbita maxima genomic sequences SNP
1060	20585532	TGCAGATGAGTAAGGCAATGATGAGCCGTTGGATTTCTGACATTACAGATCGGAAGAGCGGTTCAGCAG	19:G>A	35	12	47	-	1.76	Cucurbita maxima genomic sequences SNP
1061	20585536	TGCAGATGGTGCCGATCTTTTACAGATCGGAAGAGCGGTTCAGCAGGAATGCCGAGACCGATCTCGTAT	12:C>T	42	12	40	-	0.05	Cucurbita maxima genomic sequences SNP
1062	20585544	TGCAGATTCACATCCATACACAAATACTATTACAGATCGGAAGAGCGGTTCAGCAGGAATGCCGAGACC	14:C>A	35	8	51	-	2.98	Cucurbita maxima genomic sequences SNP
1063	20585547	TGCAGATTTCTCGGATAGCGGCCAATTACAGATCGGAAGAGCGGTTCAGCAGGAATGCCGAGACCGATC	13:G>T	36	12	46	-	1.22	Cucurbita maxima genomic sequences SNP
1064	20585552	TGCAGCAACTAAGCCTATTCCTTACAGATCGGAAGAGCGGTTCAGCAGGAATGCCGAGACCGATCTCGT	19:C>T	42	3	49	-	0.54	Cucurbita maxima genomic sequences SNP
1065	20585569	TGCAGCATATAGTACTTATTGTGGGTGACACTTTCTTACAGATCGGAAGAGCGGTTCAGCAGGAATGCC	22:G>A	51	8	35	-	2.98	Cucurbita maxima genomic sequences SNP
1066	20585572	TGCAGCATTTACAAGATCGTTTACAGATCGGAAGAGCGGTTCAGCAGGAATGCCGAGACCGATCTCGTA	17:C>G	37	7	50	-	1.94	Cucurbita maxima genomic sequences SNP
1067	20585601	TGCAGCTGCAAATACTACCATTACAGATCGGAAGAGCGGTTCAGCAGGAATGCCGAGACCGATCTCGTA	8:C>A	38	5	51	-	1.90	Cucurbita maxima genomic sequences SNP
1068	20585617	TGCAGGACCTGCAAGTCTTGTTACAGATCGGAAGAGCGGTTCAGCAGGAATGCCGAGACCGATCTCGTA	18:T>C	51	6	36	1	2.59	Cucurbita maxima genomic sequences SNP
1069	20585618	TGCAGGACGGTTATGGAATCAAATTTGGCTGCACATTTTCTTTACAGATCGGAAGAGCGGTTCAGCAGG	30:G>T	47	10	36	1	1.46	Cucurbita maxima genomic sequences SNP
1070	20585633	TGCAGGGACCAAAAACTTTTTACAGATCGGAAGAGCGGTTCAGCAGGAATGCCGAGACCGATCTCGTAT	7:A>T	40	7	47	-	0.56	Cucurbita maxima genomic sequences SNP
1071	20585640	TGCAGGGTACTAGAAAAAATTGGCATTGGAGCATATGGTGTGGGCTTATTCAAAGAGTTACAGATCGGA	54:G>T	46	8	40	-	0.42	Cucurbita maxima genomic sequences SNP
1072	20585644	TGCAGGTATTAGAAACAACAAGTATTTTTATTCTGTAAATTATTATTACAGATCGGAAGAGCGGTTCAG	21:G>A	39	11	44	-	0.30	Cucurbita maxima genomic sequences SNP
1073	20585649	TGCAGGTGTGTATATTCTCCTTTTTTTTCCCGACCTTCTATGCTATTACAGATCGGAAGAGCGGTTCAG	30:C>T	33	2	50	9	3.48	Cucurbita maxima genomic sequences SNP
1074	20585681	TGCAGTGACGGTACTGAATATTTACAGATCGGAAGAGCGGTTCAGCAGGAATGCCGAGACCGATCTCGT	9:G>A	44	7	43	-	0.01	Cucurbita maxima genomic sequences SNP
1075	20585755	TGCAGCCACAAAGAGTGTCGACCTAGGAAATCTAGTGTGTCATATGTTACAGATCGGAAGAGCGGTTCA	13:A>G	37	2	30	25	0.73	Cucurbita maxima genomic sequences SNP
1076	20585853	TGCAGCTGCACTCCCACTTGCGGTGGCTGAGAGTTCTGAATTGCACTTGCAAATGCCAACCTGCTGCTT	29:A>T	42	8	44	-	0.05	Cucurbita maxima genomic sequences SNP
1077	20585877	TGCAGGTTGTTCGTTTGACTCATCCAATTCTAATGTGAATCCATTAGTATGGGTGCAGGTTTACATTCG	11:C>A	42	3	49	-	0.54	Cucurbita maxima genomic sequences SNP
1078	20585909	TGCAGATTTGCCCCTATCAGAATTTCTTCTTCCTACAAAAACAAATAGGAAAAAAAAAAAAAAACAAAA	64:C>A	18	14	27	35	1.80	Cucurbita maxima genomic sequences SNP
1079	20585921	TGCAGAATACATAAAGAAATGTGTCGATTACAGATCGGAAGAGCGGTTCAGCAGGAATGCCGAGACCGA	23:T>C	36	6	52	-	2.91	Cucurbita maxima genomic sequences SNP
1080	20585922	TGCAGAATATACACAAACAAAATAAGCTACTTGAAGGTTACACCTAATTTACAGATCGGAAGAGCGGTT	8:A>G	45	6	43	-	0.05	Cucurbita maxima genomic sequences SNP
1081	20585943	TGCAGCAAAAAGATGTAGCCGCAAAAGCAGCAATATGTTACAGATCGGAAGAGCGGTTCAGCAGGAATG	21:C>A	45	8	41	-	0.19	Cucurbita maxima genomic sequences SNP
1082	20585947	TGCAGCAAAGAAATTCAACATTGAGGGAAATTACAGATCGGAAGAGCGGTTCAGCAGGAATGCCGAGAC	25:G>T	38	12	44	-	0.44	Cucurbita maxima genomic sequences SNP
1083	20585952	TGCAGCAGCCGTAGCCTCTTTACAGATCGGAAGAGCGGTTCAGCAGGAATGCCGAGACCGATCTCGTAT	8:C>T	39	7	48	-	0.93	Cucurbita maxima genomic sequences SNP
1084	20585958	TGCAGCCTGAAAATCTTCTTCTCGACTCGCATGGTGTTCTTACAGATCGGAAGAGCGGTTCAGCAGGAA	23:G>A	39	5	50	-	1.36	Cucurbita maxima genomic sequences SNP
1085	20585961	TGCAGCTCCGTGACCCTCTCCTTTACAGATCGGAAGAGCGGTTCAGCAGGAATGCCGAGACCGATCTCG	9:G>A	34	10	50	-	3.05	Cucurbita maxima genomic sequences SNP
1086	20585970	TGCAGGCAATTAGATGTTGGAAAAAAAAAAAAAAATGTTTTACAGATCGGAAGAGCGGTTCAGCAGGAA	20:A>G	47	6	41	-	0.41	Cucurbita maxima genomic sequences SNP
1087	20586104	TGCAGAATAGCTCTATAACTCAGCTAAGAAACAAAAAGAAACGAGAAAAGAGAGGCAAATAGTTACAGA	20:C>A	42	5	47	-	0.28	Cucurbita maxima genomic sequences SNP
1088	20586134	TGCAGGCAATTAGATGTTGGGGAAAAAAAAAAAAAAAGTTTTACAGATCGGAAGAGCGGTTCAGCAGGA	37:G>T	44	8	42	-	0.05	Cucurbita maxima genomic sequences SNP
1089	20586162	TGCAGGCAATTAGATGTTGGAAAAAAAAAAAAAAAAATGTTTTACAGATCGGAAGAGCGGTTCAGCAGG	44:C>A	42	4	35	13	0.64	Cucurbita maxima genomic sequences SNP
1090	20586174	TGCAGTAATCAATGGCGCAACCATGAAACTCTTTACAGATCGGAAGAGCGGTTCAGCAGGAATGCCGAG	15:C>G	42	12	40	-	0.05	Cucurbita maxima genomic sequences SNP
1091	20586183b	TGCAGTGAGAGAAACGCGGAATAATTGTTTTTATTTACTTATTTGTTACAGATCGGAAGAGCGGTTCAG	18:G>A	42	1	33	18	1.08	Cucurbita maxima genomic sequences SNP
1092	20586192a	TGCAGCTTGTGCTTGCCAAGCCATATGGTTGAGAATGATGCTGGAAAAACTCGATCATATCCCAGTTGG	40:C>T	41	5	40	8	0.01	Cucurbita maxima genomic sequences SNP
1093	20586199b	TGCAGTTTCTTCTTCTCACAATTCCCTTCGAGGCGATCGGAAAATAAAGAAATATTTACAGATCGGAAG	29:G>C	37	12	44	1	0.60	Cucurbita maxima genomic sequences SNP
1094	20586225c	TGCAGAGTTCTGATAGGATCTGGTGCATTAGTGCTGGTATGATCGCACCCAACATGCCATGCGCACAAA	48:C>A	50	3	34	7	3.05	Cucurbita maxima genomic sequences SNP

## Sheet: silico DArT markers
Suplementary Table 1. Lists of SSRs, DArTseq SNPs and silicoDArT markers used in this study.
No.	Marker name	Sequence	Locus genotype frequency				Source
			a	c	missing data	χ2
1	1-is20583065	TGCAGATTGGCATAGCAACAGTGTTGGGATGAAATAAATAAATGCCATTCCAGAATATTGTTGGGTAAA	38	49	7	0.79	Cucurbita maxima genomic sequences silicoDArT
2	1-is20583070	TGCAGATTTGTTTTGTCCAAAGCCCTCCGTCTCCAAGTCCTCTTTTCGAGTAAGGAAAGATAAAGAAGT	37	50	7	1.22	Cucurbita maxima genomic sequences silicoDArT
3	1-is20583122	TGCAGCCTTTGTGTTCTTGCTGGATTTCCATTTGATTTCCCTTAGACCATTCTCTTCCCCAGTTATCAA	38	51	5	1.17	Cucurbita maxima genomic sequences silicoDArT
4	1-is20583211	TGCAGTACGTGAGAGTGAGATGTATGTGATGGAAAATTCTCACCTTGGTTTGAATGATCCATTGCTCTT	43	45	6	0.01	Cucurbita maxima genomic sequences silicoDArT
5	1-is20583213	TGCAGTAGAAGGCTCTTCGTTTCTTCGTAGTCGGCTCTCAACCGCTCTCCAAACGACCAGAGGTCCTCC	39	51	4	0.94	Cucurbita maxima genomic sequences silicoDArT
6	1-is20583284	TGCAGTTGAGTACCTCCAACCGAAGCAACCCACATCTCCTGCCTCCCCTATGTACCTGATGAATGATGA	42	46	6	0.02	Cucurbita maxima genomic sequences silicoDArT
7	1-is20583347	TGCAGAGGAAAATAGAAAGGAATACGCCTTACAGATCGGAAGAGCGGTTCAGCAGGAATGCCGAGACCG	40	51	3	0.73	Cucurbita maxima genomic sequences silicoDArT
8	1-is20583351	TGCAGAGTTTTTACTCTCGTATTTATTGCTTTTATTTTACAGATCGGAAGAGCGGTTCAGCAGGAATGC	43	46	5	0.00	Cucurbita maxima genomic sequences silicoDArT
9	1-is20583426	TGCAGGCTCATTCTGGAGTGTGAAGTATCTGCCAGGATTTGCAGGGCCTCTTCCGTTTACAGATCGGAA	38	51	5	1.17	Cucurbita maxima genomic sequences silicoDArT
10	1-is20583628	TGCAGTACTGTATTTATGATCTTTTCTATTGTGTTGGAAAGTAAACCTCTTCATTATTTCTTCTATGAA	42	45	7	0.00	Cucurbita maxima genomic sequences silicoDArT
11	1-is20583767	TGCAGAGAATGAAATGCTTCCCCTAAAACGAGCAGGACAACGAAAACTCTGATAGGAAAAACTGGAACA	46	40	8	0.88	Cucurbita maxima genomic sequences silicoDArT
12	1-is20583810	TGCAGTGCTTGATGCAAGCCTTCCCCACGTGGAATTCATATTTGAGTAGAATCCGAGAGAGATTCCAAA	42	45	7	0.00	Cucurbita maxima genomic sequences silicoDArT
13	1-is20583847	TGCAGCTGAGATAATGATGATACGATTTGGCAATGGAATTACAGATCGGAAGAGCGGTTCAGCAGGAAT	45	46	3	0.04	Cucurbita maxima genomic sequences silicoDArT
14	1-is20583885	TGCAGCAAAGACCTGGGAGGGGCAGTATTCTGAACACGTGCGCACGTGCAACGAATAAGTGTATGGTAC	35	53	6	2.65	Cucurbita maxima genomic sequences silicoDArT
15	1-is20583889	TGCAGCGATAGATTTGGTCTGTTGGATGTATTCTCATGGAAATTCTAAGGAGGGAGCCACTGTTCCCTG	37	51	6	1.44	Cucurbita maxima genomic sequences silicoDArT
16	1-is20583931	TGCAGAGAACTCGTTCGCAACACGTCACTACTCACTTTACAGATCGGAAGAGCGGTTCAGCAGGAATGC	38	49	7	0.79	Cucurbita maxima genomic sequences silicoDArT
17	1-is20585014	TGCAGGGGTGCTTCAGTACTCTGTTCGCGGCGGATCAAAGAAGGAAGAAGGTCTTGTTAGATTCAGTAA	39	48	7	0.45	Cucurbita maxima genomic sequences silicoDArT
18	1-is20585515	TGCAGAGGTGCTGATCGGCATGGCGGATAATTTGGGTGTTTGAGATGAAAGAGAGTTACAGATCGGAAG	44	43	7	0.16	Cucurbita maxima genomic sequences silicoDArT
19	1-is20585554	TGCAGCAAGAAAGCAACGGCACCAATTAGCTCTCGTCTTCAAATTCATCCACTTACAGATCGGAAGAGC	46	44	4	0.26	Cucurbita maxima genomic sequences silicoDArT
20	1-is20585812	TGCAGATTGCAACAAAAGAGTATGTCAATGGACACATAAATATTGGATTCGAATTTGACTACGGAAAGA	53	36	5	4.40	Cucurbita maxima genomic sequences silicoDArT
21	1-is20585918	TGCAGAAATTTCTACCCAAAATCAACTGCGGAAAATTCCTTTTACAGATCGGAAGAGCGGTTCAGCAGG	39	49	6	0.60	Cucurbita maxima genomic sequences silicoDArT
22	1-is4926815	TGCAGATGCTGGTGGAGAGACATGACCCTCATAACTGGAACGTCATTGCTCAAAGCCTTCAAGGAAGAT	38	51	5	1.17	Cucurbita maxima genomic sequences silicoDArT
23	1-is4926951	TGCAGAAGTCTAATTTCAACCACAAAATATCTTACAGATCGGAAGAGCGGTTCAGCAGGAATGCCGAGA	41	48	5	0.20	Cucurbita maxima genomic sequences silicoDArT
24	1-is4926993	TGCAGAAGGCAAGGGGAACTTCAACAGACATCTAACTCCTAATTTCTAAAAACAAAACCCTAATCTACG	40	48	6	0.31	Cucurbita maxima genomic sequences silicoDArT
25	1-is4927026	TGCAGTAGCTTCCAAAAATGAAGTGATGAACTGACCTTCCTTCATGTCCACATTGTGCAAACAGCTGAT	45	44	5	0.16	Cucurbita maxima genomic sequences silicoDArT
26	1-is4927566	TGCAGTCATATTCTGCAAATCAGGCCAAACATCTAACTCGAAATGCCCTTCTTCCTCGGAGACCATCAC	41	47	6	0.12	Cucurbita maxima genomic sequences silicoDArT
27	1-is4927714	TGCAGGGGGCAGAGCTACAAAAGCGCCGGTAAAAACTCCAGTCGCCGTACTTCCTCTGTTTTTTGGTCT	46	41	7	0.69	Cucurbita maxima genomic sequences silicoDArT
28	1-is4927930	TGCAGCCGCGGATATATCTTCGACTCGTGCCTCAGCAGTCTTCCATCTTGCAGTTTGAACTGATTTTCT	43	44	7	0.03	Cucurbita maxima genomic sequences silicoDArT
29	1-is4928060	TGCAGTAAATAAAACTAAGTACTACCCACCACAAACGGCTAAATTTCAATTTCAATCCAAATTACAGAT	53	37	4	3.94	Cucurbita maxima genomic sequences silicoDArT
30	1-is4928152	TGCAGCGAATTGTCCACGATTCTTGGCTGCTTCACATGGCTAGCGTGCTTGTAATACCTCCCTGCATAA	37	48	9	0.82	Cucurbita maxima genomic sequences silicoDArT
31	1-is4928202	TGCAGCTTTGAACTGTGACCCCATCTGACCATACACAAGTACATTTACAGATCGGAAGAGCGGTTCAGC	47	41	6	0.87	Cucurbita maxima genomic sequences silicoDArT
32	1-is4928208	TGCAGTTGTTACAACAGATCCCTGCAATTACAAGCAAAAGTTTACAGATCGGAAGAGCGGTTCAGCAGG	46	39	9	1.10	Cucurbita maxima genomic sequences silicoDArT
33	1-is4928621	TGCAGAAACCCAATGGTCAAAACGTTCTTTACACATTACAGATCGGAAGAGCGGTTCAGCAGGAATGCC	43	45	6	0.01	Cucurbita maxima genomic sequences silicoDArT
34	1-is4928828	TGCAGTTGAAGTGTCCAAAGAGAGTCGGAACTTGGGCTAATGAGCCTTTATGTTACTCTACTGATAATT	38	51	5	1.17	Cucurbita maxima genomic sequences silicoDArT
35	1-is4928891	TGCAGTGAAAAACAAAAAACAAAAACCCTAGCTCCAGTCGTGAAATGACTCAGTTGCCCTTCCAATCTC	38	50	6	0.97	Cucurbita maxima genomic sequences silicoDArT
36	1-is4929008	TGCAGAAAACCAAACACCGCACGGTCTACAAACCCGTCTCTGCAAAATGCTCTCTAGCTTCAGCAGAAC	47	39	8	1.33	Cucurbita maxima genomic sequences silicoDArT
37	1-is4929567	TGCAGCTAATGGTATGTGGTCTGGAGTGGATGTAACTTTTTTCTTTACAATACCTTTGTCAGGCAATGT	36	51	7	1.74	Cucurbita maxima genomic sequences silicoDArT
38	1-is4930367	TGCAGATTCAACCTTCATATCAGGTATTCACTTCTGTTTCTTTGAAGGGGTTTTCTTGTTCTTACAGAT	47	41	6	0.87	Cucurbita maxima genomic sequences silicoDArT
39	1-is4931333	TGCAGTTGTCTGTCCTTGTGCTCTCGAATCTCTTCGATCCAAAGATCAATTACACAGACGAAGACGAAC	52	36	6	4.00	Cucurbita maxima genomic sequences silicoDArT
40	2-is20582986	TGCAGAAATGGCAGTTCTAGAGATGAGCAGTTGACAAAGGGGGGATTATCTCAATACAGTATGATGTCT	39	49	6	0.60	Cucurbita maxima genomic sequences silicoDArT
41	2-is20582997	TGCAGAAGTAATACAGTCAGAGGCATTTTTACAGACACGTGATTACATAAATTATCCAAAAAAGATTGA	38	49	7	0.79	Cucurbita maxima genomic sequences silicoDArT
42	2-is20583017	TGCAGACGTGTTTGAAGAGTATTGATTTGGGGGTGTCTTGATTATGTGACGAATAAGATTTAGGGTTTT	36	54	4	2.57	Cucurbita maxima genomic sequences silicoDArT
43	2-is20583086	TGCAGCACTGAAGGATGGCGCAAGATCCTCACATTTTTTATGGTAAAATAATTCGAGATTTTTAGCACG	41	45	8	0.02	Cucurbita maxima genomic sequences silicoDArT
44	2-is20583228	TGCAGTATTTCATCTCTTTCGTGTTTTCCAGGTTCAGGACCCCTCAATCCGAGATAATAGTGCGAGTGA	41	47	6	0.12	Cucurbita maxima genomic sequences silicoDArT
45	2-is20583343	TGCAGAGAAAAAAATCAAACTAGAACATCGGTAGACTACAAAACCTTACAGATCGGAAGAGCGGTTCAG	41	47	6	0.12	Cucurbita maxima genomic sequences silicoDArT
46	2-is20583484	TGCAGTTCTGTCGATGAGGGATGAACTTGAAAAAGAGAGGAAATTACAGATCGGAAGAGCGGTTCAGCA	42	48	4	0.11	Cucurbita maxima genomic sequences silicoDArT
47	2-is20583644	TGCAGTCTTTGACTATCAGAAATCAACAAAAATGAACGTGTCGGGTCAAAGCAGAAAAGTAAGAAGAGA	46	42	6	0.52	Cucurbita maxima genomic sequences silicoDArT
48	2-is20584159	TGCAGAAGTGCAAGGAGAAGAAGGAGAGAATTCTGGCAAGTTTGAATATGTCGTCGGCGTCGTCGGACA	39	52	3	1.13	Cucurbita maxima genomic sequences silicoDArT
49	2-is20584621	TGCAGCCAGCATCACAGGAACCTTTTTCTTCTGGATCACACTGGCAAACACCATAGAAGTGCATTACAG	43	47	4	0.02	Cucurbita maxima genomic sequences silicoDArT
50	2-is20584664	TGCAGCCGTCGACATATCTCAGGATCATGTGCTCCGCCCACCTGTTGCTTGAAAGTGAGCACAAATGAT	40	51	3	0.73	Cucurbita maxima genomic sequences silicoDArT
51	2-is20584683	TGCAGCCTTGATATGATCTTCTTCTTTGTTTTTTCTAATGAGTTTGTCTTCGGAAATTTCCTTTATTAC	42	47	5	0.06	Cucurbita maxima genomic sequences silicoDArT
52	2-is20585009	TGCAGGGGGTGGGGTGGATTACCAATTTCACATTATGTTCTTACTTTTTCTGCATCATTTGAAAAACGG	42	46	6	0.02	Cucurbita maxima genomic sequences silicoDArT
53	2-is20585347	TGCAGTTTCGATAACCATCATCCAACTTCGAAATGAAAGAAAATAAGCGATGAAATGTAACAGTAGGTG	43	44	7	0.03	Cucurbita maxima genomic sequences silicoDArT
54	2-is20585412	TGCAGCTGAGTAATAGCCCTTACAAGGGAGTTCTGGATTGTGTCAAAAGGGTCCTAAGAGACGAGGGTT	37	52	5	1.68	Cucurbita maxima genomic sequences silicoDArT
55	2-is20585484	TGCAGAAGCCATAAGAGGCTGGCTCCGACACAAACCCATTTTCAGAGGATTACAGATCGGAAGAGCGGT	37	54	3	2.20	Cucurbita maxima genomic sequences silicoDArT
56	2-is20585767	TGCAGAAACAAGGAAAAGATAGGGGCATATCCTCAGTTACTCGATAATAAAATCTTCAAGTGCATGCCA	45	44	5	0.16	Cucurbita maxima genomic sequences silicoDArT
57	2-is20585820	TGCAGCACGGCCATGGAAGTGAATGCAGCGGCAAATATATAGCGCCATTGAAGAGAGTGGCGATCTTGG	42	46	6	0.02	Cucurbita maxima genomic sequences silicoDArT
58	2-is20585890	TGCAGTGCATCACGAAGCAAAGGTGCTCACTCATTGAGCCCCAATAAGGTAATTAGTCGGTGCGAGTAT	42	47	5	0.06	Cucurbita maxima genomic sequences silicoDArT
59	2-is4926726	TGCAGAACAAAAGGCAAATGAGAACGTTACCGAACTGATATAGTAAAAGACCATGTTTCCTCAAACATT	35	50	9	1.79	Cucurbita maxima genomic sequences silicoDArT
60	2-is4926994	TGCAGAAAGATCATCCCTGATCATCCGGAGGAAACTTTCCGGGATTCTCTGCAAAAATAGAGCAGTGAC	48	43	3	0.68	Cucurbita maxima genomic sequences silicoDArT
61	2-is4927821	TGCAGGGATGAAGTTGTTATGAAAACTGCCATTGGCGTCCTTGGAGATCTAGCGGACACACTGGGGAGC	46	44	4	0.26	Cucurbita maxima genomic sequences silicoDArT
62	2-is4928118	TGCAGTTTGGAAAAAAAAAGTGTCAGATTCTAGGGGAGAAATAAAGAGACGAAATGTTACAGATCGGAA	44	42	8	0.26	Cucurbita maxima genomic sequences silicoDArT
63	2-is4928950	TGCAGGCGCACTCTAGAGGGTTTTTGCATCTTGTGAATCAAGAGGGAACTTATTGAGTTGTGGTTGACA	42	48	4	0.11	Cucurbita maxima genomic sequences silicoDArT
64	2-is4929100	TGCAGTTCTCTTATGACTATGGACTTGTGTGGTTTGTGCTTGCTTTATGTCTACTTTGTGCTTTACAGA	40	48	6	0.31	Cucurbita maxima genomic sequences silicoDArT
65	2-is4929154	TGCAGATTCAGCATAACTATACAACAGAGGTGGACAAGGTATCTATGTTTATTTTAGTAGGTCCCTTTT	42	46	6	0.02	Cucurbita maxima genomic sequences silicoDArT
66	2-is4930189	TGCAGATTCTCATAGTTGAATCTAAACCCAGAAGGGAAGAAAGATAGAAAAAAATCCCTATCGAGATTC	41	43	10	0.00	Cucurbita maxima genomic sequences silicoDArT
67	2-is4932617	TGCAGATAAGATAAATCAACATCGTGCATATTGCCTTTCAAGATGGTTTTTTTACAGATCGGAAGAGCG	42	46	6	0.02	Cucurbita maxima genomic sequences silicoDArT
68	2-is4932719	TGCAGTAGGGTCCACAACTCGTTCGTTCAACTTTAGTGGATCGAATTTTCTAAAGTTCCTTACAGATCG	37	51	6	1.44	Cucurbita maxima genomic sequences silicoDArT
69	2-is5139468	TGCAGAGGAATCAAGAAAAATATATAGAGTTTTTTCTTCTAAGAGCAAGGGAATTACATTCTCTTCCAA	45	44	5	0.16	Cucurbita maxima genomic sequences silicoDArT
70	3-is20583034	TGCAGAGCGAAAACGAGGTACGGATTTCCTCGGTTGCGTTTATGTGGCGCGACCTGCCTCAAATTCCAA	38	51	5	1.17	Cucurbita maxima genomic sequences silicoDArT
71	3-is20583080	TGCAGCACAAGTAGCTGAGAAGAACTTGGAAAACGCTCGAAGGATATTGTGGTGGTTAGGGTAAAGCCA	40	50	4	0.57	Cucurbita maxima genomic sequences silicoDArT
72	3-is20583109	TGCAGCCATCAACAACAAAGAACTAACTTAGCTACTCAGCAGAAACTCATCACATATTGTCAGCATTTC	40	48	6	0.31	Cucurbita maxima genomic sequences silicoDArT
73	3-is20583146	TGCAGCTGGAGTCTACTACTACTACTACTACTACTATTTCAATGGCAACAGATGTGGATGATAAGGATC	37	43	14	0.15	Cucurbita maxima genomic sequences silicoDArT
74	3-is20583176	TGCAGGCACTTCTACTATGCAACTTCACTTCAGTAAACTTCAACATGCCACTGTTTGTTCTTTTTACAG	45	42	7	0.38	Cucurbita maxima genomic sequences silicoDArT
75	3-is20583282	TGCAGTTGAAAGTAATTTTTGTTGAAAGTTACTATTTCAATGACTCAATCATAGAAACTCAAAAGTTAC	45	48	1	0.00	Cucurbita maxima genomic sequences silicoDArT
76	3-is20583395	TGCAGCCTCCAGAGTGAGTGGGGTGTACAACCAAGGAGAAGTTGATCGTTAGTTTAGTTACAGATCGGA	39	48	7	0.45	Cucurbita maxima genomic sequences silicoDArT
77	3-is20584847	TGCAGGAAAGATTCAAGAAGGAACATGGAAGATCACGGACGAGTACGCGAGGTCGGAGCTAGACTTTCT	45	41	8	0.52	Cucurbita maxima genomic sequences silicoDArT
78	3-is20584861	TGCAGGAAGAGGACGCGAGTGGAGGTTGAGAAAAGTTATATGAACCGGACGACGACGTTTCTGCACAGC	40	51	3	0.73	Cucurbita maxima genomic sequences silicoDArT
79	3-is20585185	TGCAGTCGACTGTGGCAAATAATGTAGTTGGATGTTCCGTTTCTTCTTGTATACACACATTGCTAGGTG	39	50	5	0.76	Cucurbita maxima genomic sequences silicoDArT
80	3-is4927323	TGCAGGAAAATGGAAGTAAAAATTGCAGAGGCGAGTAGGCTAGGGTTTTTGAAGATGAAGCTATGGATC	34	51	9	2.42	Cucurbita maxima genomic sequences silicoDArT
81	3-is4927542	TGCAGAAATGCGCAACTTAGCTGAAAGCATTGCTAGGTAACTGACAAAGTGCTATACATCAATTGAGAT	42	46	6	0.02	Cucurbita maxima genomic sequences silicoDArT
82	3-is4928368	TGCAGCCCATACCCTTCCTTTTCCACGTCGCTGTACCCACATGCACTACCTACACGTACATATATGTAA	36	50	8	1.49	Cucurbita maxima genomic sequences silicoDArT
83	3-is4928814	TGCAGTGTACAGAAAAAGTCATAGAAAAGAAGAACACTTCTACATGTGAAATATCTTTCCCTTTCCAAA	37	48	9	0.82	Cucurbita maxima genomic sequences silicoDArT
84	3-is4928973	TGCAGATTGCAGACTCGTGATGCAAACTGGTTCCATTTCTTTATTACAGATCGGAAGAGCGGTTCAGCA	36	53	5	2.27	Cucurbita maxima genomic sequences silicoDArT
85	3-is4932483	TGCAGCGTGCTGGTTAGTACATCAAGGGCCAGAAATCTGTTGTACTTCCCTTACAGATCGGAAGAGCGG	45	44	5	0.16	Cucurbita maxima genomic sequences silicoDArT
86	3-is4932658	TGCAGCCGGGATTCATCGCCTAATACGTACACCAATTCCACAATATTACAAATTACAGATCGGAAGAGC	42	45	7	0.00	Cucurbita maxima genomic sequences silicoDArT
87	3-is5139848	TGCAGCGTTCAATTGTCTCCCTGTCACCACCTTCTGCTTTGCTCTTATTTTCAGGTTCTAAACCATAAT	39	50	5	0.76	Cucurbita maxima genomic sequences silicoDArT
88	3-is5140061	TGCAGCAACAGCAATTCCTGTAATCAATGGTGTAGCCTACAATGATTCACACACACACACACACACAAA	45	42	7	0.38	Cucurbita maxima genomic sequences silicoDArT
89	4-is20582998	TGCAGAAGTCCTTGGCCCAGTTTCCCCGAGTCTGGTACCTTGGTTAGTTTTGCTCTTCGATCACTTCTG	46	41	7	0.69	Cucurbita maxima genomic sequences silicoDArT
90	4-is20583185	TGCAGGGACAAGAATATACTACATAATAAATTCAGTAACTAAAAAATAATATGAAAAGAAAATTTGATA	46	43	5	0.38	Cucurbita maxima genomic sequences silicoDArT
91	4-is20583470	TGCAGTGCTCTGAAAAATGAGATGCATTATTTTGACGAAATTTTTCTCCATCAGTTACAGATCGGAAGA	42	47	5	0.06	Cucurbita maxima genomic sequences silicoDArT
92	4-is20583536	TGCAGAGGTGAAATTCATCGTGCTCGTAAACTGTAAAACTTTTTTACTTCACCTACTGGCCGTGTTTGT	43	43	8	0.08	Cucurbita maxima genomic sequences silicoDArT
93	4-is20583540	TGCAGATAAGCTTCAATACAACTGATAAAAGCATGTCTTATCCAACTCATTCCATCGCTCCAATCCAAA	50	38	6	2.47	Cucurbita maxima genomic sequences silicoDArT
94	4-is20583596	TGCAGGAAAAAAACATATATGGCAGAAAACGTGGAAACAAAGGGCTCTATACCATCAGGAAGCAAACTA	48	33	13	3.80	Cucurbita maxima genomic sequences silicoDArT
95	4-is20583665	TGCAGTTTCTCGTCGAAGCAACATTTTTCAATGTCCCCGTTCAAAAAAAGTGATAAAAAGGAATTAGCA	42	46	6	0.02	Cucurbita maxima genomic sequences silicoDArT
96	4-is20583822	TGCAGAAATTGAAGGAATTCAAACCTAATATGGTTTGTTTCTTACAGATCGGAAGAGCGGTTCAGCAGG	36	52	6	2.00	Cucurbita maxima genomic sequences silicoDArT
97	4-is20583839	TGCAGCCAAGTTTGAGGTTTTCCCATTTCTTTTTATTACAGATCGGAAGAGCGGTTCAGCAGGAATGCC	45	37	12	1.36	Cucurbita maxima genomic sequences silicoDArT
98	4-is20583895	TGCAGCTGCTGCAAGAGACTTGTTTACATTTCAAGACATTGCTAGAAGCAAGCTGACCTCTCCTATGCG	49	41	4	1.30	Cucurbita maxima genomic sequences silicoDArT
99	4-is20583926	TGCAGAAGCAACTACAAGATATTTATCCCCATTGGTAGTTACAGATCGGAAGAGCGGTTCAGCAGGAAT	47	40	7	1.09	Cucurbita maxima genomic sequences silicoDArT
100	4-is20583950	TGCAGGCGTAGAGGAGATCTACTAGGATCCTAAGGCGGCAAGGCAGCTTACAGATCGGAAGAGCGGTTC	50	39	5	2.14	Cucurbita maxima genomic sequences silicoDArT
101	4-is20583965	TGCAGTCAAATGCTCTACCACTGAGCTATGGACCCAATTGCTATTCGGTTCGTTATAAAAAATTTCATA	36	50	8	1.49	Cucurbita maxima genomic sequences silicoDArT
102	4-is20584594	TGCAGCATTGACATTTTTTGCAAGATGTATAAAGCTAAACATGCCCTGCCCCTGAAAGTAGGTAAAGAA	40	45	9	0.06	Cucurbita maxima genomic sequences silicoDArT
103	4-is20585057	TGCAGGTGATGCAATATTTTCATGATGGCATTGAAGATTGATTCTGGGCATCATGATCAATTGATTACA	48	39	7	1.58	Cucurbita maxima genomic sequences silicoDArT
104	4-is20585581	TGCAGCCCCCAGGGTGATTCTAGCCGTCATGTTATCATAAATGTAAATATTACAGATCGGAAGAGCGGT	47	43	4	0.52	Cucurbita maxima genomic sequences silicoDArT
105	4-is4926957	TGCAGCCATGTGATTTGGTCGAAAAGGTTTATCCTGTTGATTTTAGATCTACTAAATATTTGTACTTTG	46	42	6	0.52	Cucurbita maxima genomic sequences silicoDArT
106	4-is4927107	TGCAGATAGACTTCTAACGATTTACGGGTAGTATCTTCTTTATTCACACATAATGACTGGAACGAAATT	45	38	11	1.11	Cucurbita maxima genomic sequences silicoDArT
107	4-is4927971	TGCAGTCTGCTCGAATCAACCTACAATTCCTGACAATCAAAAGACCTGAATACCCTCTTTTTTGTTACA	36	53	5	2.27	Cucurbita maxima genomic sequences silicoDArT
108	4-is4928333	TGCAGTTTCTTCAACTAAAGGTTAGACATGTATGATTTACATTTTCCCAATCTCTGTTCTTGTTTTTCC	42	44	8	0.01	Cucurbita maxima genomic sequences silicoDArT
109	4-is4928464	TGCAGCAGGGATGTGCCTTTTGAGTTCATGAATGGAACTAGAAGCTGCTCTGTGGTTTTGTTAGACTCG	38	50	6	0.97	Cucurbita maxima genomic sequences silicoDArT
110	4-is4928567	TGCAGAGTTGGAGAAGCGTGACGCAGGCGATGGCCGCCTTATGCTGATGTAAAGTGTCGCTGAAGCCGT	41	50	3	0.42	Cucurbita maxima genomic sequences silicoDArT
111	4-is4928972	TGCAGCCCAACCTAGTAATCAGAGGCCCAAAACCCAGTCCAGCCCAGCAAACCGAGGCCCGAACTCAGC	50	37	7	2.84	Cucurbita maxima genomic sequences silicoDArT
112	4-is4932607	TGCAGCCAACATGGCTTGATACTGTTGGTTATGATCATTTCCAAACATGGAAGAATCAAGTCTCTGCTG	45	41	8	0.52	Cucurbita maxima genomic sequences silicoDArT
113	5-is20583053	TGCAGATGATTAGCGAAGCGATTGTGTCGCTGAAGGAGAGGACCGGCTCGAGTCAGTACGCCATTACGA	46	44	4	0.26	Cucurbita maxima genomic sequences silicoDArT
114	5-is20583075	TGCAGCAAAGGTGGATGCTTGAATTGAAGCTGTGTGAATTATGGCAATGAAGAAGATCCATTGATTTAT	45	45	4	0.09	Cucurbita maxima genomic sequences silicoDArT
115	5-is20583778	TGCAGCAACGTGTAACACACTTTGGGCAAGTTTTTATCGGAGCTCGAGGGAGAGAAGTTTCCATCCCAT	47	41	6	0.87	Cucurbita maxima genomic sequences silicoDArT
116	5-is20583798	TGCAGGGATGTCTGTTCTTACGGCGGAGGAGGAGGAGGAGCTTGGGCCGGCTACGACCATGGCTTCCAA	44	43	7	0.16	Cucurbita maxima genomic sequences silicoDArT
117	5-is20583806	TGCAGTCGAAGTCCTTGGCAGCATCACTTTCACACTAAAATGATGAAATTAGTTGAGAGTTGGAACATG	43	47	4	0.02	Cucurbita maxima genomic sequences silicoDArT
118	5-is20583844	TGCAGCGTGCAAGGAGACTTAGAAGGAGAGAATTTTTTTCTTCTTTACAGATCGGAAGAGCGGTTCAGC	43	35	16	1.40	Cucurbita maxima genomic sequences silicoDArT
119	5-is20583893	TGCAGCTCATGGGGTTGCTCATGAAGTCCCATGAACGTTTGACGGTTTCGACGACCTTCCTGTACGTCA	40	45	9	0.06	Cucurbita maxima genomic sequences silicoDArT
120	5-is20584113	TGCAGAACTCACTGAGACACAAGTTATTTATTCTCCAATATGGTATCATTGTTCTAATAGGCTCACATT	39	47	8	0.33	Cucurbita maxima genomic sequences silicoDArT
121	5-is20584389	TGCAGATCCCATGCAATTGCCCACCACTTGCTACATTTGCAACAAATTCCCCTGCCTTCCTGCCTCCAT	40	49	5	0.43	Cucurbita maxima genomic sequences silicoDArT
122	5-is20584798	TGCAGCTTAGTTTTTTCAATTCATACACAACACTTACTTTCTTTAGGTTGACTTACTCTTCGATCGGTT	42	44	8	0.01	Cucurbita maxima genomic sequences silicoDArT
123	5-is20585120	TGCAGTACTTCAAAGACAATATAGACCGTGATAATCCAGCTTACAACACAAAATATGGAATCTATTCTC	41	43	10	0.00	Cucurbita maxima genomic sequences silicoDArT
124	5-is20585447	TGCAGTGTAGAATGTGAAAAGTATTGTGTTCCCCCCTTCCTTGAGATTCAAGGATGCCAGCTGCTCAGA	40	51	3	0.73	Cucurbita maxima genomic sequences silicoDArT
125	5-is20585448	TGCAGTTCTTCGCTTCATTTCATAGAACTGCATTTTCATTCAATAGTCAATACCCTTCTTCATCAAAAC	43	39	12	0.53	Cucurbita maxima genomic sequences silicoDArT
126	5-is20585706	TGCAGTTGTTTTCTTTAGGGCTTTCCATTTTGTTCTGGAGCTGTTGTATTACAGATCGGAAGAGCGGTT	49	39	6	1.85	Cucurbita maxima genomic sequences silicoDArT
127	5-is20585718	TGCAGAGAAACCAAAAGAAGGTTCAAGCCCACAAATCCATACAGATGAGTTACAGATCGGAAGAGCGGT	50	40	4	1.83	Cucurbita maxima genomic sequences silicoDArT
128	5-is20585950	TGCAGCAACGAAAGGCCTTCCTTGTGCTTACAGATCGGAAGAGCGGTTCAGCAGGAATGCCGAGACCGA	45	43	6	0.26	Cucurbita maxima genomic sequences silicoDArT
129	5-is4927376	TGCAGAAGGCATTCACGTTTCAGTAATTTCATATCATCCCATTTACAGATCGGAAGAGCGGTTCAGCAG	43	43	8	0.08	Cucurbita maxima genomic sequences silicoDArT
130	5-is4927394	TGCAGTTCCTTGTGAGTAGCTTTATGAGTTCCAAAATAAGTATAATGTTACAGATCGGAAGAGCGGTTC	47	44	3	0.38	Cucurbita maxima genomic sequences silicoDArT
131	5-is4927503	TGCAGAGAAAGAACATAAGAGAGTTACTTTTGCGCATCGAAACCGTCATTGTAACAACCCAAATTCACC	44	44	6	0.09	Cucurbita maxima genomic sequences silicoDArT
132	5-is4927956	TGCAGTAGTGGGAATATGGTGGTAAGAATGAGTACATAGACGACCAATATACTTCAAAAATTTATACAG	47	44	3	0.38	Cucurbita maxima genomic sequences silicoDArT
133	5-is4928663	TGCAGGTTCAATAACATTGAGTGAATGTATCAGCTTACAGATCGGAAGAGCGGTTCAGCAGGAATGCCG	45	47	2	0.01	Cucurbita maxima genomic sequences silicoDArT
134	5-is4928699	TGCAGTGCACATAACCACAAGATTGCATGACAGAAAGAAACTGACTATAGACAAGCAAAATCACCATTG	44	43	7	0.16	Cucurbita maxima genomic sequences silicoDArT
135	5-is4928734	TGCAGAAAGAGTAGAAAATAAAGTGACGCATGCATGGAGGAAACTTGAAAGACCCCTAAATAAAAAGTC	47	39	8	1.33	Cucurbita maxima genomic sequences silicoDArT
136	5-is4929215	TGCAGCTGTTCAAATACGTCCCTCGTGAGCAGTTGACCATCCCTGACTTTGTATTCCAGTGAGTGAATA	50	36	8	3.24	Cucurbita maxima genomic sequences silicoDArT
137	5-is4931977	TGCAGCTAGAATCTCACACTCAGTTCAACGTGAAACTATTGCTTTGTCAAACTCGAAGGTTGATGCATC	43	41	10	0.25	Cucurbita maxima genomic sequences silicoDArT
138	6-is20583495	TGCAGAAAAAGAAGTCGAAAAAACAGAGGCCTGAAGGAGATCCAATCCGAAACAAACCAAAGGACAAAG	43	46	5	0.00	Cucurbita maxima genomic sequences silicoDArT
139	6-is20583567	TGCAGCAGCCTACAACGCCTGCAAGCCGCACGTCTGCATCAGCTAACATGAACTCGTGCTTCGACTCAA	43	42	9	0.16	Cucurbita maxima genomic sequences silicoDArT
140	6-is20583618	TGCAGGGTTCTTTGCCTTTTACATATTGGTTGCTTCAATTTTTATGCAATTTCATCCATTTTCTGTAAG	40	45	9	0.06	Cucurbita maxima genomic sequences silicoDArT
141	6-is20583632	TGCAGTATCTAATATTTCATCAATGAATTGGGCACTCAAGGGAATCCAGACATAAAATTCAGAAAAGCA	43	42	9	0.16	Cucurbita maxima genomic sequences silicoDArT
142	6-is20583635	TGCAGTATGTTCACATCTATGATACTTGGTGTAATAGCCAAAAACTCAGCTCCATGGGATATTTGAGAA	47	41	6	0.87	Cucurbita maxima genomic sequences silicoDArT
143	6-is20583758	TGCAGAACCACTCAAAACGACACAAAAACAGAACAAAATGAACAGACAGTAGCTACAACATTACAGAAA	43	47	4	0.02	Cucurbita maxima genomic sequences silicoDArT
144	6-is20583764	TGCAGAATCCAGTAATAATATAAAATGAATAAGAAGTACAAAGTTATGCTGTGTATGTGAGAGATAGAG	46	42	6	0.52	Cucurbita maxima genomic sequences silicoDArT
145	6-is20583880	TGCAGAGCTATAATTTTGTTTGTTTTGCTAGTTGTCTTTCGTTGTTCTATTCTCGTGTATTTTTAGGCT	44	45	5	0.04	Cucurbita maxima genomic sequences silicoDArT
146	6-is20583901	TGCAGGTACTTTTGTTTCTTGTTGACAAATTATAGAAACGTGTGATTTCAAGTTATTTGATAATATGCA	47	42	5	0.68	Cucurbita maxima genomic sequences silicoDArT
147	6-is20583906	TGCAGTAAAGAAACACTTGCATTGAAAGAGTTATTAGACTAATGCAAGCCCTTCAAAACCTTCCAAAAC	41	45	8	0.02	Cucurbita maxima genomic sequences silicoDArT
148	6-is20583911	TGCAGTGAGCATGAGAACTTCACGTTGTCACTCTTCATTTCGATATATCAATAAAAAAAGGAAAAACTA	40	46	8	0.13	Cucurbita maxima genomic sequences silicoDArT
149	6-is20583957	TGCAGAAAACTGAGCAGCATAGCTTGTGTTCATCGCCCTGAGAGGACATTGTGAATCCACATCCTCAAT	42	46	6	0.02	Cucurbita maxima genomic sequences silicoDArT
150	6-is20583980	TGCAGTTTCGATGAGTTTATTTCCAGAAAACCGGGTTCACTTACAGATCGGAAGAGCGGTTCAGCAGGA	39	51	4	0.94	Cucurbita maxima genomic sequences silicoDArT
151	6-is20584322	TGCAGAGTAACTGAAATGAGATTTCTTCTTTTTTTACAAAGAAGACTCAATTACAGATATACCCTTTAC	48	32	14	4.28	Cucurbita maxima genomic sequences silicoDArT
152	6-is20584412	TGCAGATGATAATAGTTAGACAAGGCATGTATTGAGAACTTCTAAAAAAGTATTGGCTGATTGTGAATG	47	42	5	0.68	Cucurbita maxima genomic sequences silicoDArT
153	6-is20585458	TGCAGTGTTTTCAAATCATCTTCTTCACCTATCATCTGTGTTATTACTTCATTACGTACGGTTTTACAG	41	47	6	0.12	Cucurbita maxima genomic sequences silicoDArT
154	6-is20585772	TGCAGAACCACCACGTTTCATAATTGTCCATCTTTGTTTCCCTCTCTAAAATTGGGTAGGGTGAGGTGG	36	49	9	1.26	Cucurbita maxima genomic sequences silicoDArT
155	6-is20586087	TGCAGCCTGACTAATCATATACTTCTTTTTCTAGCCATTAGATTATCTTTTACAGATCGGAAGAGCGGT	46	43	5	0.38	Cucurbita maxima genomic sequences silicoDArT
156	6-is4927088	TGCAGGGTTAGTTTTTCTTTTCTTTTCTGTTTATCATTATCTTTTCCCTACATTCTTGTTATTACAGAT	38	51	5	1.17	Cucurbita maxima genomic sequences silicoDArT
157	6-is4927549	TGCAGAATCTCACATGCCCACGTCTGCTAATTTAGAGAATGATTATGTATTTACAGATCGGAAGAGCGG	42	43	9	0.03	Cucurbita maxima genomic sequences silicoDArT
158	6-is4927996	TGCAGACTTTGCATCATTTTATTACACATAAATAAATTACAGATCGGAAGAGCGGTTCAGCAGGAATGC	41	46	7	0.06	Cucurbita maxima genomic sequences silicoDArT
159	6-is4928055	TGCAGAAACACTTCTTTTAGTCGAAGATGAAGCACGATGTTCATAATTTTTGTAGCTAATATTTTACAG	47	37	10	1.90	Cucurbita maxima genomic sequences silicoDArT
160	6-is4928465	TGCAGCGAAATAATTGGTTCAGAAAAAGAAGGGGGAAAAAGAGGTCATATTACCACTTGAGGTCTCATT	43	47	4	0.02	Cucurbita maxima genomic sequences silicoDArT
161	6-is4928504	TGCAGGTGAAAACTCGAAGCCCACTTCGGGCCCAAGATGATGAGTTTCCTCGGCCTCTCAAAATACAAA	47	44	3	0.38	Cucurbita maxima genomic sequences silicoDArT
162	6-is4928637	TGCAGTAAAATGACCCCCCATCGATTAGACAAAAAATTTCTCCATTTTCCTAGCTTACTCAGTCATATT	41	46	7	0.06	Cucurbita maxima genomic sequences silicoDArT
163	6-is4928784	TGCAGGTCATCAGTAATGGCCTTTCAGTTGGATGTAAATTACAGATCGGAAGAGCGGTTCAGCAGGAAT	42	47	5	0.06	Cucurbita maxima genomic sequences silicoDArT
164	6-is4932233	TGCAGAAATGCTCGTTGATGTTCGTTGTCGAACTCTTGAATAATTTCAAGCAACTGCAATTCAAAAAAT	44	42	8	0.26	Cucurbita maxima genomic sequences silicoDArT
165	6-is4932688	TGCAGTCACATGATTTTCTGACCGACGTCGGCAGCCATCACCGCCGGCTAACAGCAAAGCTTTTACAGA	51	37	6	3.19	Cucurbita maxima genomic sequences silicoDArT
166	7-is20583136	TGCAGCTCAATGTTCGAATGGGTCTGGATTTATTGCAAAGGATTTGGGTTGACACCCGAGATGAACAAA	44	44	6	0.09	Cucurbita maxima genomic sequences silicoDArT
167	7-is20583152	TGCAGCTTGATGACGATGATGATATTGATGAAGATTGTTTACTTCTGTAAAGGAAGTGAGTGGAATATA	39	47	8	0.33	Cucurbita maxima genomic sequences silicoDArT
168	7-is20583193	TGCAGGGTAGGTTTCATGGACTTGGTTAGATTTTGAGAGGACTTATGTGTTGGTGAGGAGCTCTTTTCT	41	44	9	0.00	Cucurbita maxima genomic sequences silicoDArT
169	7-is20583234	TGCAGTCATCTAACTTCAATCGACTCAGTTCACATTGTTTAGCTTCGGCTCACCTTTCTCAATTCTAGT	45	46	3	0.04	Cucurbita maxima genomic sequences silicoDArT
170	7-is20583295	TGCAGTTTGATTACACACATAGTACACATCTAATGGGTTTTCACTTTCGATACAGATCTTTGGAGTGCT	43	42	9	0.16	Cucurbita maxima genomic sequences silicoDArT
171	7-is20583296	TGCAGTTTGATTTACTAAAGCTACATAAACTAGGGCTTTTGGAACTTTTCTTCCATGCTACAAAATCTA	46	44	4	0.26	Cucurbita maxima genomic sequences silicoDArT
172	7-is20583543	TGCAGATATATTTCCTGATGAAAACATGGAATTTCCTTCAAGCTTGATTACGAGCGCAGCAGCCTGTTT	44	41	9	0.38	Cucurbita maxima genomic sequences silicoDArT
173	7-is20583490	TGCAGTTTTGAAATCCTTTGGAAGAAACCTATTTTTTTTACAGATCGGAAGAGCGGTTCAGCAGGAATG	43	44	7	0.03	Cucurbita maxima genomic sequences silicoDArT
174	7-is20584520	TGCAGCACAATACGCAGAAGACCTTATCAAGCTTCGAGAAATCATAGATCGTTTGTACGATAACTCCCA	39	48	7	0.45	Cucurbita maxima genomic sequences silicoDArT
175	7-is20584736	TGCAGCTAGTTGGTTTGTTACAGCCTTTGCCAATCCCACAACAAATTTGGGTGGATGTCTCACTTGATT	39	48	7	0.45	Cucurbita maxima genomic sequences silicoDArT
176	7-is20585836	TGCAGCCCAGCTCAGTTGTCTTCAACCCAAATCCTTTGCAGTAAATCCAGGCCCAAATTATTTTACAGA	47	39	8	1.33	Cucurbita maxima genomic sequences silicoDArT
177	7-is20586009	TGCAGAAATAGTTGCATCGGCAAAAGGACAAATTACAGATCGGAAGAGCGGTTCAGCAGGAATGCCGAG	51	34	9	4.55	Cucurbita maxima genomic sequences silicoDArT
178	7-is20586013	TGCAGTTCACGGATGATGCAATCCTCTTTTTTACAGATCGGAAGAGCGGTTCAGCAGGAATGCCGAGAC	49	37	8	2.51	Cucurbita maxima genomic sequences silicoDArT
179	7-is4926862	TGCAGCAAGAACCTCGGAAGATGGTAGCAGTCCTATGCAAGCGTCATCGATAGATGCTGGTGATGAAAA	45	40	9	0.69	Cucurbita maxima genomic sequences silicoDArT
180	7-is4927046	TGCAGTTCAATGCCAACGTCGCAGTGTGAGAAAACAAAAATCCACATAAACAAAACAACTCGAGCTGCC	43	44	7	0.03	Cucurbita maxima genomic sequences silicoDArT
181	7-is4927647	TGCAGAGAAGATTAGCATGATCCTTGCGCAAGGATTACACGCACAAATTGAGCACAAATTGAGAAATGG	45	37	12	1.36	Cucurbita maxima genomic sequences silicoDArT
182	7-is4927880	TGCAGAAGAACAATTCACACACAAATGTTTCAATGCAAAAAATCGATGTCTTATCTAATTTCAAATCTT	47	37	10	1.90	Cucurbita maxima genomic sequences silicoDArT
183	7-is4928038	TGCAGTTTATAAATTATAAAGAGACGTGAAGATATATGTGCATTCTCACGTCTGCTAATTGTTACTTGA	46	40	8	0.88	Cucurbita maxima genomic sequences silicoDArT
184	7-is4928614	TGCAGCCGAAGATTTTGCCACTTGGGAAGAACCATGGATGCAACTATCTGAATTTGATTTCAACAGCGC	48	37	9	2.20	Cucurbita maxima genomic sequences silicoDArT
185	7-is4928646	TGCAGCTCCTTTTGATTTTCGGCACGGAGAAGTTCTCTGCCATCTTTGTTGGTTGGTCGGAGCTCCATC	42	43	9	0.03	Cucurbita maxima genomic sequences silicoDArT
186	7-is4929433	TGCAGTCCTCAACCTTGGGGTTTCCATTGCTTGCATTACAGATCGGAAGAGCGGTTCAGCAGGAATGCC	42	48	4	0.11	Cucurbita maxima genomic sequences silicoDArT
187	7-is4930766	TGCAGGTCAAAAACACAGGACACCAATAAAAAAGTTCTGCGGAGATTTTGACTAACTTCTCATAAACCA	47	39	8	1.33	Cucurbita maxima genomic sequences silicoDArT
188	7-is4930866	TGCAGATAATATGAAGGCAGAAGACGTTGGACTTAGTAGTAATTTGCAGTTTTTTACAGATCGGAAGAG	45	43	6	0.26	Cucurbita maxima genomic sequences silicoDArT
189	7-is4931555	TGCAGCTGCTGCAATACTGCGACTGCAAGGTGTGATGTATAGCAGAAAGACGAAGAAGAAGAAGAGAGA	43	39	12	0.53	Cucurbita maxima genomic sequences silicoDArT
190	7-is4932675	TGCAGTGGCATCAATGGCCGGAATTTCTGCTGCCGAAGCTTCTCTGCCATTACTGGTCGGAGTTTCGCC	41	49	4	0.30	Cucurbita maxima genomic sequences silicoDArT
191	8-is20582980	TGCAGAAACGCCCCCGAACAGAGGTCAAAAGTCGAAATCAACAGTTCATGCTTATGTATGATACACCAG	42	44	8	0.01	Cucurbita maxima genomic sequences silicoDArT
192	8-is20583131	TGCAGCGTAATGTTTTTTCTACCCATACTCTCAATCTTGCTTCTGGCTTTGTTTGTTTGAATGCGAATC	41	47	6	0.12	Cucurbita maxima genomic sequences silicoDArT
193	8-is20583404	TGCAGCTCCAGCCACCACCCACCTGTCTCTGTCACTCTATTCATATTACAGATCGGAAGAGCGGTTCAG	43	46	5	0.00	Cucurbita maxima genomic sequences silicoDArT
194	8-is20583508	TGCAGAAATTCAATGAAAATGGAATCTTACGAGACGAAAACGTTGGAATACAACGTGTAAGACATTATG	41	44	9	0.00	Cucurbita maxima genomic sequences silicoDArT
195	8-is20583677	TGCAGAATAACCTGATTTTGGGAATTTGAAATCAAATGAAATTCCTTTGAACTTGGTTACAGATCGGAA	39	46	9	0.22	Cucurbita maxima genomic sequences silicoDArT
196	8-is20583743	TGCAGTGAATACATAGATATGATAACAGGAGAAAGATTATGCTAATAGGCTTACAGATCGGAAGAGCGG	42	45	7	0.00	Cucurbita maxima genomic sequences silicoDArT
197	8-is20583748	TGCAGTTACTAAACAGAACCATCAAACGAAAGAAACGATTGATTACAGATCGGAAGAGCGGTTCAGCAG	49	35	10	3.29	Cucurbita maxima genomic sequences silicoDArT
198	8-is20583750	TGCAGTTCCTCGGCAAGCAGCCACAATATTTACAGATCGGAAGAGCGGTTCAGCAGGAATGCCGAGACC	47	41	6	0.87	Cucurbita maxima genomic sequences silicoDArT
199	8-is20583869	TGCAGAAAAGGGTCAAATGCAGTGTAGATAAGAAAATTGGGATTTACACTGACTCAATTATAACAGTTG	39	47	8	0.33	Cucurbita maxima genomic sequences silicoDArT
200	8-is20583907	TGCAGTAAGTTTCTGGCAACACGCATAGAATATAAAACTATAAACCATACAACGCTTTTTGAATCATTA	43	45	6	0.01	Cucurbita maxima genomic sequences silicoDArT
201	8-is20583953	TGCAGTCCTTATGTTTATAATATATTCATTTTACGTGGGCCAGAAGAAGACTTTGTTACAGATCGGAAG	39	48	7	0.45	Cucurbita maxima genomic sequences silicoDArT
202	8-is20583975	TGCAGCTTCTCTCCACTTCCTTTACCCCCCTTTCTGCACTCACTTTACAGATCGGAAGAGCGGTTCAGC	42	42	10	0.08	Cucurbita maxima genomic sequences silicoDArT
203	8-is20584191	TGCAGAATTCTTGCTTGCTTTGCTTGACCGCCAGAGAGAGAGAGAGAGAGAGAGAAAGAGAGCGCGAGA	44	35	15	1.67	Cucurbita maxima genomic sequences silicoDArT
204	8-is20584240	TGCAGACTGAGGGTTACCACACTATCAGGAGTACATGCAGGAACAGTAAAAAAATATATTGGAAGATTC	40	49	5	0.43	Cucurbita maxima genomic sequences silicoDArT
205	8-is20584242	TGCAGATTGCTCAAACACATCAGACTCATCTCTGACAGCAAACTTCATATTCGTGGCTCGCGACTCTAA	46	38	10	1.35	Cucurbita maxima genomic sequences silicoDArT
206	8-is20586007	TGCAGTCCGATGGTATTGCTGGTCTTTACCGTGGATTTACAGATCGGAAGAGCGGTTCAGCAGGAATGC	41	45	8	0.02	Cucurbita maxima genomic sequences silicoDArT
207	8-is4927090	TGCAGGAGCATCATGAAAAGAATGATGGTGGGCCATGCTCCACTTTGTTCATCGCAAATCTTGGTCCAA	43	44	7	0.03	Cucurbita maxima genomic sequences silicoDArT
208	8-is4927293	TGCAGATGGCAAACATCTCTCGCTTGGATATTCAGTTGCAGGTAAGAGGCGACAGAAAAAATATTACAG	45	42	7	0.38	Cucurbita maxima genomic sequences silicoDArT
209	8-is4927302	TGCAGTTCTTCTGGAGGAGGATAAGTGAAAACTGAGCTATGCAGTTTAGAGGATTGCCTGATTACAGAT	44	44	6	0.09	Cucurbita maxima genomic sequences silicoDArT
210	8-is4927648	TGCAGCCCATGCCTCGTACGATCCCAATAGAACAGTGAGTAAAGAATCTGTAATCACCTCCCAGATTCT	51	36	7	3.61	Cucurbita maxima genomic sequences silicoDArT
211	8-is4927728	TGCAGGATCGATCAGTCAGGGCAACAAAGCTCTATATGAGCTAGAATTTCTCCGCCATTCGCTAACATC	43	44	7	0.03	Cucurbita maxima genomic sequences silicoDArT
212	8-is4928048	TGCAGAAGGAGTGAAACAAGAATAGACAAAGAATACAAAGGGAAATCAAATAACAAAAAACTTGAAGAG	36	48	10	1.05	Cucurbita maxima genomic sequences silicoDArT
213	8-is4931511	TGCAGCCTCATATAAATTGGTCAGCTCAAATCAGATAAGGTTTTAGCAAAGTTTACAGATCGGAAGAGC	44	43	7	0.16	Cucurbita maxima genomic sequences silicoDArT
214	8-is4932033	TGCAGGTTGGCCAGTTCACTCGTGCTCCTAGGAACAATTTCTTGGACGCTGGCAGAAAATTAGTTACAA	40	48	6	0.31	Cucurbita maxima genomic sequences silicoDArT
215	9-is20583016	TGCAGACCTGCTAATTTGACAAAGGGATATACTATCATGAAATTGTTTCTTATAAAACAAACTTTTTCT	43	45	6	0.01	Cucurbita maxima genomic sequences silicoDArT
216	9-is20583141	TGCAGCTCTTGAGAGAGAGAGAGAGAGAGCTCACAGTAAAAGGAATAGATGCTATCCAAAAATATAGGT	45	46	3	0.04	Cucurbita maxima genomic sequences silicoDArT
217	9-is20583207	TGCAGTAAAAAAAAGAAAAATCATGAAATTTACTGCCACCTTTCATTCCTCGGATTCCCAACCTTGGAG	48	40	6	1.31	Cucurbita maxima genomic sequences silicoDArT
218	9-is20583348	TGCAGAGTATAATTTTAGGTAATGTGTACATTTGTTCTGCCAAGGACAAAATAAGTTACAGATCGGAAG	47	40	7	1.09	Cucurbita maxima genomic sequences silicoDArT
219	9-is20584383	TGCAGATCAGTAGTTCTTTCTCGAAACGTTTTTCTCTTTAGTCATGTGTTCCATGTAAGAGCAGACGAA	44	40	10	0.52	Cucurbita maxima genomic sequences silicoDArT
220	9-is20585068	TGCAGGTGTGCTGCTTTGTTGAACTTCTTTGCTTTCTCAGTTTGTGAGCCTAATTCTTATTGGATCTTT	50	38	6	2.47	Cucurbita maxima genomic sequences silicoDArT
221	9-is20585095	TGCAGGTTTGTGTTTATTTTTTCAGTATTTCTTGGTAGTTGTAACAGTCCAAGCCCTCCACTAGTAGAT	40	46	8	0.13	Cucurbita maxima genomic sequences silicoDArT
222	9-is20585113	TGCAGTAATGCAAGGGCAACTTTGGGAAGGTTTTACCTAGAGTTTTAGATGTTCAATCAATATAATTAC	42	47	5	0.06	Cucurbita maxima genomic sequences silicoDArT
223	9-is20585473	TGCAGAAATCTTATGTAAGATAAGGTCATCAACACATTTTACAGATCGGAAGAGCGGTTCAGCAGGAAT	46	40	8	0.88	Cucurbita maxima genomic sequences silicoDArT
224	9-is20585545	TGCAGATTCACGCAAGTTCAACAATTTACAGATCGGAAGAGCGGTTCAGCAGGAATGCCGAGACCGATC	48	38	8	1.87	Cucurbita maxima genomic sequences silicoDArT
225	9-is4926832	TGCAGTTCATTCTTTCGTTGTTTGATGGTCCCTTCTCCTGTTAGGAATTTTCTTTCTGCTCAACAGAAG	41	44	9	0.00	Cucurbita maxima genomic sequences silicoDArT
226	9-is4927134	TGCAGAAGTTCAATTCGACTAATAGGGTCATATGCTCGTATGCAATTGATCGGGGTGACGTCTTTGATA	43	44	7	0.03	Cucurbita maxima genomic sequences silicoDArT
227	9-is4927159	TGCAGGCTTTTGGAATTATTGAGTAAGAAAGAATAATTAGCTGATTACAGATCGGAAGAGCGGTTCAGC	48	42	4	0.86	Cucurbita maxima genomic sequences silicoDArT
228	9-is4927305	TGCAGTCAACTACAAAATTCTTGGCCTGGCTCAGAAATTTGATTTCTAGCACTCCATTTTGAAATGAAA	43	43	8	0.08	Cucurbita maxima genomic sequences silicoDArT
229	9-is4927358	TGCAGTTCATCGCACAACCTGGGATTGGCCATGAAATGACACCAGAGATGGTAAAAGAAGCTAGCCAAT	43	43	8	0.08	Cucurbita maxima genomic sequences silicoDArT
230	9-is4927472	TGCAGTTCTTGATATTATTTTGATTCTGAAAGATGTATTTTTGTTCTGAATGCAGATGCTAAAGTTTTT	46	42	6	0.52	Cucurbita maxima genomic sequences silicoDArT
231	9-is4927534	TGCAGGTTCCGATTCAGAGGACAGAGATCGAGTAAGCGATGAAGAAGATGAAGAAGATGAAGAAGATGA	47	40	7	1.09	Cucurbita maxima genomic sequences silicoDArT
232	9-is4927696	TGCAGGCCTCTGCCCATGCAAAGAAGGCCTTTCCTCCTGTACTCGAGAAGGTGAGTTTGGTTTTCCATC	42	46	6	0.02	Cucurbita maxima genomic sequences silicoDArT
233	9-is4928225	TGCAGAAATCGGATACAGTGAAAGAAACTATAAAATGTTACTTACTGAGATAAGGTGCTCGATGGTACA	44	44	6	0.09	Cucurbita maxima genomic sequences silicoDArT
234	9-is4928389	TGCAGTGTAGCTAAGGATAGAGTAAAAGATGGTCAAGTAACAGTGGTCGAACGAACGTTACAGATCGGA	47	41	6	0.87	Cucurbita maxima genomic sequences silicoDArT
235	9-is4928705	TGCAGATGTTTCATCTGGTGCTTCTGCATTTTCTCAGAGTCAACTAAATAAGAATGAGACCGACGGTGG	45	41	8	0.52	Cucurbita maxima genomic sequences silicoDArT
236	9-is4929048	TGCAGGCAAGAGAATCAGGGGAAAGAAAGATTTGTATCAAGTTTCCTACATTACAGATCGGAAGAGCGG	48	40	6	1.31	Cucurbita maxima genomic sequences silicoDArT
237	9-is4930955	TGCAGAAAGAAAAAAAAGGTAACCAACTTGAAAAAATAGAACAAGACAAACAGGCTAGGGATCTCCAAA	43	46	5	0.00	Cucurbita maxima genomic sequences silicoDArT
238	9-is4932575	TGCAGATTCTGAACAATTCACTTCACAGTCCATCCCCACTCTTCTGTTCTAAATCCGGCACCGTGAATT	42	46	6	0.02	Cucurbita maxima genomic sequences silicoDArT
239	9-is4932646	TGCAGCCTTCCAGAGATAAGAGTGATGGCAAATCCAGAATCAAATTTCACTTCTCCTAAGTTCCTAACC	43	45	6	0.01	Cucurbita maxima genomic sequences silicoDArT
240	9-is4932713	TGCAGATTGCCGCAACCAAATATCTGAGGCAAACTCTTCTGGGCCCAATTCTGAAACGAACAGTCAGCA	45	41	8	0.52	Cucurbita maxima genomic sequences silicoDArT
241	10-is20583025	TGCAGAGAAGATCTTCTAAATTGTTTGATTCTGTTATGGATGTTTTAGTTGTGGAGGCATTACAGATCG	48	40	6	1.31	Cucurbita maxima genomic sequences silicoDArT
242	10-is20583082	TGCAGCACATCCCCAAAAACTATACGTCTCGAACGGTTTTCCTCGTCGTTTGGAATGTGTTTAGTTCAC	50	36	8	3.24	Cucurbita maxima genomic sequences silicoDArT
243	10-is20583095	TGCAGCAGCTTACAGAACATACTTTTATCCATAGGAATCCCATTCATGAAATAACGTTCAAAACCATCC	43	44	7	0.03	Cucurbita maxima genomic sequences silicoDArT
244	10-is20583116	TGCAGCCTAAGAATTGACGAAGTTGAAGCCAAACTCCTTGATAGCCCACTCCAAACTATCCAAGAAAAC	48	40	6	1.31	Cucurbita maxima genomic sequences silicoDArT
245	10-is20583236	TGCAGTCATGGAATGTCAATATAGCATACCACAACGATTCTTCGAAAGATAGATCGAGTTCAGACAGTA	49	38	7	2.17	Cucurbita maxima genomic sequences silicoDArT
246	10-is20583259	TGCAGTGCGAATATGGCGTTGTGTTTGTGTTGCGTGGCTTCAACAACCAAAACAATTGCCCAAATGTTG	51	38	5	2.80	Cucurbita maxima genomic sequences silicoDArT
247	10-is20583554	TGCAGATTTCATCAGCTAAACAGAGAATGCCAGACGTCATATTCATATTGACTTGATCTTTATCAAGAT	41	46	7	0.06	Cucurbita maxima genomic sequences silicoDArT
248	10-is20583593	TGCAGCTGCTGCTGCTTCTACAGCTACGACGGGCTATAACCCGCTCGAGGAGTTTTTTGAGGCAGATAG	43	42	9	0.16	Cucurbita maxima genomic sequences silicoDArT
249	10-is20583647	TGCAGTGAGCCGTACTCATAAATAACAGGACAATTATTATGCCTTTACGAAGTATATGAGTGACACTCA	41	46	7	0.06	Cucurbita maxima genomic sequences silicoDArT
250	10-is20583653	TGCAGTGGCCGAAGTCCGTTTATGAGGATACAACGGACGATGGGTTCATGGCTCACCTTAGCCGGTAGA	42	43	9	0.03	Cucurbita maxima genomic sequences silicoDArT
251	10-is20584898	TGCAGGAGAAGAGTCCCCACAACTCAGCACATCAGTATCTCCCATACAAACTGACCAGTCTTCTCCTTC	47	38	9	1.60	Cucurbita maxima genomic sequences silicoDArT
252	10-is20585144	TGCAGTATGCAAATGACAATGCTTTACTTCTAGCCAAGGTACTAGAACCTTATGATTATTTTGATTCTT	47	40	7	1.09	Cucurbita maxima genomic sequences silicoDArT
253	10-is20585534	TGCAGATGGAACATTGAAGGGAGGGGTAAATCAAGAAGGCATTACAGATCGGAAGAGCGGTTCAGCAGG	53	35	6	4.90	Cucurbita maxima genomic sequences silicoDArT
254	10-is20585720	TGCAGATAGGGTGAATGAGGCAGACAGGTTACAGATCGGAAGAGCGGTTCAGCAGGAATGCCGAGACCG	46	40	8	0.88	Cucurbita maxima genomic sequences silicoDArT
255	10-is4926680	TGCAGGTCGAAAAGGCACACAATGCTGATCTTCATTGTGTTGATTGGAATCCCCATGATGATAATCTTA	52	36	6	4.00	Cucurbita maxima genomic sequences silicoDArT
256	10-is4926686	TGCAGTTGCCAAATGCTAAATGGTAGCAAACGCTCGTAAGAAATTCCAGCATTATTCTTACACACAAGG	46	42	6	0.52	Cucurbita maxima genomic sequences silicoDArT
257	10-is4927187	TGCAGAAAATTGGGTATTTGCATGGCAAATATATATAGCAACTCAGTTTTCCTAGTCCTTCAAATATTT	41	46	7	0.06	Cucurbita maxima genomic sequences silicoDArT
258	10-is4927191	TGCAGAAAAGGGAGGACTCTGTCTTTCCTCAATAAAGAAGAAGCACAAAGCTCTCCTCGCAAAATGGAT	50	40	4	1.83	Cucurbita maxima genomic sequences silicoDArT
259	10-is4928539	TGCAGAGAGAAGATCGAAAATTCAATGGTAAGTTCAAATTTTCATAAATTACAGATCGGAAGAGCGGTT	50	37	7	2.84	Cucurbita maxima genomic sequences silicoDArT
260	10-is4928649	TGCAGTGTTTCTAGTCAATGTCCTTTGGTTTTGATGCTCTAATTTTCATTATAGATCGTGATCCGCCGT	45	44	5	0.16	Cucurbita maxima genomic sequences silicoDArT
261	10-is4929168	TGCAGCATTGATTCGACCAACTAGCCATCAACCGACCCAATCCGATCTACAACTCGTTGAACCGGTTGA	52	35	7	4.47	Cucurbita maxima genomic sequences silicoDArT
262	10-is4932494	TGCAGATGATCAAAACCCTCTTATAAAGAACTATCTTTTCTAGTTACAGATCGGAAGAGCGGTTCAGCA	39	48	7	0.45	Cucurbita maxima genomic sequences silicoDArT
263	10-is4932590	TGCAGAGATTCTACCTAAGAAACCATTGTATCTCATTGATCATGCCTCATGATTTTATTGTATGGGTGA	48	37	9	2.20	Cucurbita maxima genomic sequences silicoDArT
264	10-is5139897	TGCAGCTTCGACAGAAATGAACACTTCTAAGCCTTCTAACATGGCTGCTGCTGCTGCTCCTGGTGGTGG	44	44	6	0.09	Cucurbita maxima genomic sequences silicoDArT
265	11-is20583209	TGCAGTAAGTATGGATTGTAAATCTGTCACTTTGTGCCGTAAGTATGGGTTGAGGAGAGAGTAACTGTT	51	38	5	2.80	Cucurbita maxima genomic sequences silicoDArT
266	11-is20583217	TGCAGTAGCCTGATGCATATTCCTAGAGACATCAAAAGCACCGTTTTGGAATTTATAGAATAGCAAACA	38	49	7	0.79	Cucurbita maxima genomic sequences silicoDArT
267	11-is20583239	TGCAGTCCTTGAGCGGAGTTTGTACCGAGCCAAAAGTGTGACGGCGTAACGGGTTAGTCCAAATATTAT	52	36	6	4.00	Cucurbita maxima genomic sequences silicoDArT
268	11-is20583270	TGCAGTTAGACCTGACTTAGTTTCTGCCTTTAGCTTTCAAAGTCAAATTTTATCAGTAATCACAACCTT	53	38	3	3.50	Cucurbita maxima genomic sequences silicoDArT
269	11-is20583271	TGCAGTTATATGAGAAGGATTTCGAGTTTGGGTTGGGTTTGTTCTTTTGGAACCGGATCTGATTTGGGT	53	36	5	4.40	Cucurbita maxima genomic sequences silicoDArT
270	11-is20583334	TGCAGAATTGGAGAAAGGGGTGTGCTTACAGATCGGAAGAGCGGTTCAGCAGGAATGCCGAGACCGATC	41	49	4	0.30	Cucurbita maxima genomic sequences silicoDArT
271	11-is20583385	TGCAGCATGAAAACAAAGCTTATATTGATGTTTACAGATCGGAAGAGCGGTTCAGCAGGAATGCCGAGA	53	36	5	4.40	Cucurbita maxima genomic sequences silicoDArT
272	11-is20583439	TGCAGGTTATTGGGCTTTCGCGTTTGATACTTACAGATCGGAAGAGCGGTTCAGCAGGAATGCCGAGAC	53	35	6	4.90	Cucurbita maxima genomic sequences silicoDArT
273	11-is20584058	TGCAGAAACTGGGACATATCGGTGGATGGCTCCTGAGGTATATTCATGGGAATATGGAGATTCAATATG	53	36	5	4.40	Cucurbita maxima genomic sequences silicoDArT
274	11-is20584214	TGCAGACATTTTTAGCTAAAGTGAAGGATGACAACACCCTAGCAGCCGACAGGCACGGATCATGGAGCT	47	40	7	1.09	Cucurbita maxima genomic sequences silicoDArT
275	11-is20584563	TGCAGCAGTGATAAGCGTATTATCTGCTGAGAAGGCCTCATTTTCATAATCCAAACATATTGCATTGCC	45	46	3	0.04	Cucurbita maxima genomic sequences silicoDArT
276	11-is20584858	TGCAGGAAGAGATGAAAGAGATTACACACGGCCTAAGCCCACTGTTAGCAGATATTGTCCTTTTTGGGT	52	37	5	3.56	Cucurbita maxima genomic sequences silicoDArT
277	11-is20584941	TGCAGGCAATTAGAAAGGGCTCAGAAATTGACCGTCCCCAATGGAAGGAAGAAAAGAAGGAAGGACAAG	52	36	6	4.00	Cucurbita maxima genomic sequences silicoDArT
278	11-is20584971	TGCAGGCGTTCACAACTTTCTCCTTGTATGACCTATGGACTCATTGTAGTGTCAGCTAGATCGACAACG	48	40	6	1.31	Cucurbita maxima genomic sequences silicoDArT
279	11-is20585140	TGCAGTATATCAGCTTGTTTGACTAAATGTGATTTTGTACATGTTTGTGACATTTTGGGGTAATTCCTG	49	41	4	1.30	Cucurbita maxima genomic sequences silicoDArT
280	11-is20585281	TGCAGTTATATAGTTCTTATAAATCCATATACTAGAAGTTCAACCCATGATCCCAAAAACACCCAGCTA	47	40	7	1.09	Cucurbita maxima genomic sequences silicoDArT
281	11-is20585353	TGCAGTTTCTGATTTAGGTCGTTGCGGCAAATTAGGACTACATGAGTACGTAGTAGCCATATGTAGAAT	48	40	6	1.31	Cucurbita maxima genomic sequences silicoDArT
282	11-is20585858	TGCAGGAGAGGAACCACAAGTAATAGAGAGAGATGGAACAGTCATCGTAGTTTTCCGGCGAAGACAAAC	40	47	7	0.21	Cucurbita maxima genomic sequences silicoDArT
283	11-is20585870	TGCAGGTATTACGACGGAGATAGATTGGCCAGACGACAACATCCACTGTCCAACATCTCAAGAAGACCT	47	40	7	1.09	Cucurbita maxima genomic sequences silicoDArT
284	11-is20585978	TGCAGGTGCAGGTACATGTACATAGAAAGTTCTGGAATAACCATATTACAGATCGGAAGAGCGGTTCAG	53	35	6	4.90	Cucurbita maxima genomic sequences silicoDArT
285	11-is4927243	TGCAGCTAACGGCGTTAGCAAATGGACTGGCACTGTCTACCTTTGCTCCCTCATTGGGGCATTTCTTAG	46	41	7	0.69	Cucurbita maxima genomic sequences silicoDArT
286	11-is4927545	TGCAGGGTTTTGTTTAGTTTCTTTCTCTTCTGTTGGAACTGGGATTTTCTCCATACTATTGCTGGGATT	48	35	11	2.93	Cucurbita maxima genomic sequences silicoDArT
287	11-is4927980	TGCAGCCACAATGCCTTGATAGTTTGGTCGAATGGCATTACTCCAAAAAAAAGGCTCGTCTTTCAATTG	46	37	11	1.62	Cucurbita maxima genomic sequences silicoDArT
288	11-is4927983	TGCAGGTTCTAACTCATTGGTTTCTAACTCATGGGTGACTGCCTCATCAAGTGAAGGTTAGCATAATGC	53	37	4	3.94	Cucurbita maxima genomic sequences silicoDArT
289	11-is4928425	TGCAGCCGTAGCAAGCTGCCTGAGGAAGTTGAGAAACAAAAATCAAAATTTTCTTTGATGCAACAGTCA	47	37	10	1.90	Cucurbita maxima genomic sequences silicoDArT
290	11-is4929381a	TGCAGGTGGTCAAGATCCTCAACCTGCCCGCCTACAGAGAATACAACACGGAGGCCCTAACAGACCCAT	48	36	10	2.55	Cucurbita maxima genomic sequences silicoDArT
291	12-is20583000	TGCAGAATAAGTAAGCCTATACCAATCTGCATAACATGAGAGCTGGAAAAATAAGTTCCTGAATCGTAG	49	36	9	2.89	Cucurbita maxima genomic sequences silicoDArT
292	12-is20583277	TGCAGTTCATGGGTCTTCTTTGGTACTATTATTTGCTCAAAACTGTAATTTCATGGAGTCATTCTCATT	48	36	10	2.55	Cucurbita maxima genomic sequences silicoDArT
293	12-is20583531	TGCAGAGAGCACATAACCAACGGCTCTCAGTTACCATTGGAAGATGTAGAGCTTAGAGAAATATCAAGT	53	35	6	4.90	Cucurbita maxima genomic sequences silicoDArT
294	12-is20583606	TGCAGGATGTCATGACTCTTAGCAAATTATGATGAGATTCACATATGAATAGGAATCCTCAGCAAAATT	47	40	7	1.09	Cucurbita maxima genomic sequences silicoDArT
295	12-is20583724	TGCAGGGGCATCCCTTAGATCGAGTCTATCTTTCTTCTTGGTCATTATAATATTATTTTACAGATCGGA	41	44	9	0.00	Cucurbita maxima genomic sequences silicoDArT
296	12-is20583751	TGCAGTTCGGTAAAGCACCAGTTTCTTTCTGCACATATTACCTGTACTATTTGGTTACAGATCGGAAGA	48	36	10	2.55	Cucurbita maxima genomic sequences silicoDArT
297	12-is20584063	TGCAGAAAGACACGATTATTGTTTATAAATTAGTAGAACTCTCATGAGGCCCACAGGAATACAAAGTTG	51	35	8	4.06	Cucurbita maxima genomic sequences silicoDArT
298	12-is20584459	TGCAGATTGTGATTTTTCTGTTTCTTCTTATTATAATGTTTTCGATGGATGAAGAGTAAGAGTAAGCCT	47	35	12	2.59	Cucurbita maxima genomic sequences silicoDArT
299	12-is20584679	TGCAGCCTTCATGTTTGAATATTGCATTGAATCTTTACATAGAACTTTAGTTATGAGAGATCTCTCCAC	45	39	10	0.89	Cucurbita maxima genomic sequences silicoDArT
300	12-is20584991	TGCAGGGAGGGTGAGGAGTAAGTGTTATGTAGATATCAGGGAATAGGTGGGAAAACTTGTTCGCACACA	44	40	10	0.52	Cucurbita maxima genomic sequences silicoDArT
301	12-is20585080	TGCAGGTTCGATCCCTGTCAATCCCGATAAATTCAAATCCAATACAAAAATAGAAGCGTGGGCCAAGAC	45	38	11	1.11	Cucurbita maxima genomic sequences silicoDArT
302	12-is20585716	TGCAGACCAGTTCAAGCAGGATTATTCATCTTGAACTTTTCTGTTACAGATCGGAAGAGCGGTTCAGCA	48	38	8	1.87	Cucurbita maxima genomic sequences silicoDArT
303	12-is20585735	TGCAGTACTGCTGTCAACCAGTTTTCCTTTACAGATCGGAAGAGCGGTTCAGCAGGAATGCCGAGACCG	50	36	8	3.24	Cucurbita maxima genomic sequences silicoDArT
304	12-is20585747	TGCAGTTTGGATTAGTTTCTAAAATGGTTCCATCAAGAAGGTGGATTCTGATTATTTACAGATCGGAAG	46	40	8	0.88	Cucurbita maxima genomic sequences silicoDArT
305	12-is4926799	TGCAGCTTACCAGGTTTGTATCTTTCAAGAAGTTATGCATCTTATAGGCAGCAGAACATTTCTTTTGGA	53	35	6	4.90	Cucurbita maxima genomic sequences silicoDArT
306	12-is4926867	TGCAGCCAAAAAACAAAAGCCATCAAGGCACCAGACCAATTTCCTTTTATCCTACAACGGCTACAATTT	53	35	6	4.90	Cucurbita maxima genomic sequences silicoDArT
307	12-is4926958	TGCAGTTTCAAAAATGAAGTAGCAACTACAAGCATTATTCACTTCTTTGATGCATTCATCATGATGTTT	46	38	10	1.35	Cucurbita maxima genomic sequences silicoDArT
308	12-is4927011	TGCAGCTTGAAATGCTTCAAAGTCTTCCATCCACTGCAAGCATAATTCCTTCTTTACAGATCGGAAGAG	47	42	5	0.68	Cucurbita maxima genomic sequences silicoDArT
309	12-is4927054	TGCAGAGGAGTAGTGTCCTTCCAGAGAGAAGAATTGGGAAGTTTTATGACAGAAAACATGTAGAAAGCT	44	44	6	0.09	Cucurbita maxima genomic sequences silicoDArT
310	12-is4927252	TGCAGATAAAACAACTTTGGTTTTATGTTCAGGAGGTGGTGGTCCTCTCCAGCTACTTACTTCATGGAC	52	36	6	4.00	Cucurbita maxima genomic sequences silicoDArT
311	12-is4927347	TGCAGTGGTTGAGAACAGGGAATCCATGAATCTGAACTGCAAGTTTTGCAGGTTGCAAATTCAGTTCAT	44	44	6	0.09	Cucurbita maxima genomic sequences silicoDArT
312	12-is4927621	TGCAGCACAAAGCAAAGATTAGTTACTTTGTCTTCATGATCGAACTATTTATTACAGATCGGAAGAGCG	40	44	10	0.02	Cucurbita maxima genomic sequences silicoDArT
313	12-is4927669	TGCAGTCAGTTCGGATACTTCTTACACCTCCACATTACAGATCGGAAGAGCGGTTCAGCAGGAATGCCG	45	42	7	0.38	Cucurbita maxima genomic sequences silicoDArT
314	12-is4927671	TGCAGCATTCACAGAGGTGGCGCAACCCTCCTCCTCCGCCGTGGGAGGATCTTCTTCAAGCTGTTCTTC	49	40	5	1.56	Cucurbita maxima genomic sequences silicoDArT
315	12-is4927883	TGCAGGAGCGATCTAGTATTAGAATATATGCCTTATATTGGTCAAAACTTACAATATCTTTACAGATCG	48	41	5	1.08	Cucurbita maxima genomic sequences silicoDArT
316	12-is4928472	TGCAGGGCTTTTCTGGAGGATAGCATGTTCACTATTCTCGAACCTTTGATTCGGAGAGTGGTAAGACAA	47	36	11	2.23	Cucurbita maxima genomic sequences silicoDArT
317	12-is4928766	TGCAGAAGAGGAAGTCGACGCTTGAGACGACAGTGTGTAGCTCCACATAAAAGTGGAAGTGTTCTCTCT	50	37	7	2.84	Cucurbita maxima genomic sequences silicoDArT
318	12-is4929789	TGCAGTCTGAATAACTTCTTGAAGCATGAACTGGAAAGCATTATGGGAGAAAATAACTTCCAAGCACGA	49	38	7	2.17	Cucurbita maxima genomic sequences silicoDArT
319	12-is4930032a	TGCAGCTTGAGCAGCTTGTAGGAGCGGCACGATCTCATTCGGGAGTGCACCGTACTTGGAGCTCAATGG	46	38	10	1.35	Cucurbita maxima genomic sequences silicoDArT
320	12-is4931077	TGCAGAAGGCTACTGGGCCAGACTAATTGTTGGGCATTAGCTTACTGGGCTGGGCTACAAGTGTTTTGG	46	40	8	0.88	Cucurbita maxima genomic sequences silicoDArT
321	12-is4931566	TGCAGACGACTTATCTCACAGGCGTCCTTTTGTTACTTTTACAGATCGGAAGAGCGGTTCAGCAGGAAT	53	36	5	4.40	Cucurbita maxima genomic sequences silicoDArT
322	12-is4932088	TGCAGAGGCCAACGCTAAGCAAATCAACTTATCATTACAGATCGGAAGAGCGGTTCAGCAGGAATGCCG	48	39	7	1.58	Cucurbita maxima genomic sequences silicoDArT
323	12-is4932354	TGCAGAGAGGAACAATCTCATCCTCGATGTCACGTGTCCAGATCGACCACTCCATCTGTAGAGCTGTAA	41	41	12	0.08	Cucurbita maxima genomic sequences silicoDArT
324	12-is4932666	TGCAGTCAAATGCCCATCCATATCTTACCATTTAGTGGGCACCAAAAAAATTCAACAGGAACTTGCACA	42	42	10	0.08	Cucurbita maxima genomic sequences silicoDArT
325	12-is4932702	TGCAGTTATTTACTGTAACAACTGCCTGTACATATGTACCAAGGATTACCCTTACAGATCGGAAGAGCG	48	41	5	1.08	Cucurbita maxima genomic sequences silicoDArT
326	12-is4932725	TGCAGTTTCGTTGAGATCAAATGATATGGTTGAACCAGTTTCGATTCTCGGTTTCGAACATTGCTCTTC	42	45	7	0.00	Cucurbita maxima genomic sequences silicoDArT
327	12-is5139766	TGCAGCAAGAATCCTACCAAGACCTTCGAGATACAGAGCGCCATGATTGAAGCCTGGGGTGAGAGGATA	44	42	8	0.26	Cucurbita maxima genomic sequences silicoDArT
328	12-is5139961	TGCAGAAGCGGAAATTATGCACGGTCATATCGTAAAAACTGGGACTCATGAAGACCTATTTGTAATGAC	53	36	5	4.40	Cucurbita maxima genomic sequences silicoDArT
329	13-is20583077	TGCAGCAAGAGTATGCAGTTCAGTACCTTCTCTGGATCTGAAATTAGCAACATGGCTGAAGTTCAGGTG	45	43	6	0.26	Cucurbita maxima genomic sequences silicoDArT
330	13-is20583168	TGCAGGAGCGGCCAGCCGCTGCAAGCGCTGCCACAGGAAGCGATGGGCATGACAAAGGGAAGGCGGTGA	43	44	7	0.03	Cucurbita maxima genomic sequences silicoDArT
331	13-is20583375	TGCAGCAAGAGCTAACAAAAATGTAGTCTCTAACGACAGGTTCTTACAGATCGGAAGAGCGGTTCAGCA	46	41	7	0.69	Cucurbita maxima genomic sequences silicoDArT
332	13-is20583394	TGCAGCCCCTCTTACGATGAATGCATTCGAGCTCATCTCTAAATCTCAAGGCCTTACAGATCGGAAGAG	50	39	5	2.14	Cucurbita maxima genomic sequences silicoDArT
333	13-is20583517	TGCAGAAGAGGACATGGAGCAGGCATTCAGAAAGAAGCAAAATACTTGGAAGAGATGATATAGCAAAGT	50	36	8	3.24	Cucurbita maxima genomic sequences silicoDArT
334	13-is20583545	TGCAGATCTTTCTACATTCTCTACCGAAACCTAAAAATACTCTCTTTCAAATAAAATATTCCAAAAGAC	49	39	6	1.85	Cucurbita maxima genomic sequences silicoDArT
335	13-is20583666	TGCAGTTTGAATGTTTGAATGTTTATCGCTCAAAATAGAATAAGTGCAAAAATTCTTAGACCAAAATAG	51	36	7	3.61	Cucurbita maxima genomic sequences silicoDArT
336	13-is20583734	TGCAGTATACATGTTTTGTTTTGTGATGTTTGGTTCAGTGATAGGTAACATAAATTTTACAGATCGGAA	44	46	4	0.01	Cucurbita maxima genomic sequences silicoDArT
337	13-is20583795	TGCAGGCTTCATCACTCCAATAAATCTATGCTCAGGTACCTTGGAAAAGGAACTTTCTCCCCAACCATT	43	43	8	0.08	Cucurbita maxima genomic sequences silicoDArT
338	13-is20584451	TGCAGATTCTTACTTTTCATGTGAAAATTTGTTAGCTTTTCTTCCCGAGTTTGGAAATCGCCAGCATTA	44	44	6	0.09	Cucurbita maxima genomic sequences silicoDArT
339	13-is20585076	TGCAGTTTCAAAAGGAACTACTCGAATTTGAGTTGTGAATATCAATTTTAGAAGTTCGAATCTTTGGTT	51	34	9	4.55	Cucurbita maxima genomic sequences silicoDArT
340	13-is20585229	TGCAGTGATCGTAACAACAATTATTCCTCATAGATTTCTCTTGTTTTTTTGGTTCGTTTTATGTGTTGC	44	40	10	0.52	Cucurbita maxima genomic sequences silicoDArT
341	13-is20585296	TGCAGTTCGATTTTGACATCATTAGAGTCGCAACCGATGGATTCTCCGACGAAAATCAACTCGGGAAAG	46	42	6	0.52	Cucurbita maxima genomic sequences silicoDArT
342	13-is20585442	TGCAGGAAGTGCAGGAATTTTGATAGCTGCAATCCAAAAAACGCGAGCAATTAGAAATTCAAGAAGACG	47	41	6	0.87	Cucurbita maxima genomic sequences silicoDArT
343	13-is20585900	TGCAGTTCCCAATGTTGGCACGGAACTCGATAAATGGTAGATTGTTGTTATCTTTCTTGCGTCAGACGC	45	43	6	0.26	Cucurbita maxima genomic sequences silicoDArT
344	13-is20586002	TGCAGAAGCATTGTTGGGAGCTAGATGAGGAGCTTGATTCTAATCTGGATTTGTTACAGATCGGAAGAG	43	46	5	0.00	Cucurbita maxima genomic sequences silicoDArT
345	13-is4926709	TGCAGTTGTTCTTCGACGATAGCGTTCGTAATCTACAAGCCGGGAAGTCGGTGGGCCTTCATACAGTAC	40	46	8	0.13	Cucurbita maxima genomic sequences silicoDArT
346	13-is4926836	TGCAGCCCTCCATCAATCGGTCAATTGCATTCGATCTGAAATAGGGTCCGTATAGTCTAACCTAGGGTA	48	41	5	1.08	Cucurbita maxima genomic sequences silicoDArT
347	13-is4926928	TGCAGTAATAAATAAAGCAAGCAAAATTGAACAACAAATTTGCATTAGCTTCTAGGAAAATAGAGTGGC	46	43	5	0.38	Cucurbita maxima genomic sequences silicoDArT
348	13-is4927029	TGCAGTTATCTTTGTGCCTTCTGAGCTTGTTCAGAGCATTATTCGGTTGGGAAACACAGGTTCCCAGTG	41	45	8	0.02	Cucurbita maxima genomic sequences silicoDArT
349	13-is4927677	TGCAGAGCCACTACAGACCAGATCCAACACCACAGCCAAACACAATATGGCCTTCGAATGGCCTCTCAA	46	40	8	0.88	Cucurbita maxima genomic sequences silicoDArT
350	13-is4928022	TGCAGGTATTTCCCCTGATAACCGGTTGACAAGAAGAGAGCTGCAAGATATTCACTAAATAGTTTATTA	49	39	6	1.85	Cucurbita maxima genomic sequences silicoDArT
351	13-is4928807	TGCAGATACCACGCATCCGAGTATGATTGAACAGAATTGAGCCAACTCGTTTTTGGGTGTTCTCACTCC	47	42	5	0.68	Cucurbita maxima genomic sequences silicoDArT
352	13-is4928937	TGCAGCAGAAGACGAGGTTCGCGTGGTGGCGTGAGGTTGCAGCAAAAGTGAGACAATAAGAGGATAAAA	44	41	9	0.38	Cucurbita maxima genomic sequences silicoDArT
353	13-is4928964	TGCAGAAGAACGTTATCCACTTCAGCTCCCCGCCTCCGTGTTCCCTCCCATTTTTTACAGATCGGAAGA	51	40	3	2.11	Cucurbita maxima genomic sequences silicoDArT
354	13-is4928997	TGCAGGAGAGATATGTCCTTCAGGTATTCCTTCAGGTATACTTGGCTTCATTCAGCCAATGTGGGAAAA	49	37	8	2.51	Cucurbita maxima genomic sequences silicoDArT
355	13-is4929023	TGCAGTGATTGCTATTCAGGTAGCTAACATATTCAAGACACCACCTTTACAGATCGGAAGAGCGGTTCA	46	44	4	0.26	Cucurbita maxima genomic sequences silicoDArT
356	13-is4930988	TGCAGTTTCAGTGTGGGTGAAAAATCAGACCAAATCTTACAATGTATAGCTCGATCTTTTCTTACAGAT	46	41	7	0.69	Cucurbita maxima genomic sequences silicoDArT
357	13-is4932332	TGCAGCGAATGCCTGGAGAAGTTGAAGATTTTACAGATCGGAAGAGCGGTTCAGCAGGAATGCCGAGAC	49	39	6	1.85	Cucurbita maxima genomic sequences silicoDArT
358	13-is4932440	TGCAGGCAGTAACAGAAGAAAATGGTTTTAGAGAGCGATAGAGAGATATTACAGATCGGAAGAGCGGTT	48	42	4	0.86	Cucurbita maxima genomic sequences silicoDArT
359	14-is20583171	TGCAGGATAATTGAAGCTGTGGAGTGAGATAGAAGCAACGACCGAGGAGCAAAACTGGAAATAATGGTG	43	47	4	0.02	Cucurbita maxima genomic sequences silicoDArT
360	14-is20583184	TGCAGGCTTGGGTTGGTTAGATGAAATGTCATCTCTCTACTGCCCACCTCTTTCCCTTTACGCTCTTGA	48	33	13	3.80	Cucurbita maxima genomic sequences silicoDArT
361	14-is20583215	TGCAGTAGATGCGTTTCTGTTTTGTCCATTTTGTTGGCTAGAGGCAGCATACCCTTGGTGAGCGAAAGC	41	43	10	0.00	Cucurbita maxima genomic sequences silicoDArT
362	14-is20583449	TGCAGTAGTTCAAGAATGTTTCAGTTCCAACCATACATTATGGTTTGGTGTTACAGATCGGAAGAGCGG	46	41	7	0.69	Cucurbita maxima genomic sequences silicoDArT
363	14-is20583702	TGCAGCATGGAAACAATTGTCATAGGTAATTATTTTTTACAGATCGGAAGAGCGGTTCAGCAGGAATGC	45	43	6	0.26	Cucurbita maxima genomic sequences silicoDArT
364	14-is20583762	TGCAGAAGTGAATTAGGGACTGCTGGTTGTTGATATAGGGGATTAGGCACTGCCCGTTGGTGTGGCTGA	46	41	7	0.69	Cucurbita maxima genomic sequences silicoDArT
365	14-is20583777	TGCAGCAACAAGATTTTTGTCTCTAAGTGAGGAATGAAACATCTTTATAAGAGTGGGGAAATCTCTCCC	43	45	6	0.01	Cucurbita maxima genomic sequences silicoDArT
366	14-is20583808	TGCAGTGAATCTTATGTCTGATCCTGTAATATTAGATAGAACAGCAACACCTTATCAATCAAGAGGTAT	50	36	8	3.24	Cucurbita maxima genomic sequences silicoDArT
367	14-is20583874	TGCAGAATCAAATATTGTTTGGTAAAACAAACTTGTTTCTTCAGTAAATCAAACTTGTTTGGACAATTT	42	44	8	0.01	Cucurbita maxima genomic sequences silicoDArT
368	14-is20583921	TGCAGTTGCTCTGTTCAAGGTAATTTGGGAAGTTGTAAGAACACTAGCAAAAAGGGATATTAGTGTTTT	43	46	5	0.00	Cucurbita maxima genomic sequences silicoDArT
369	14-is20583943	TGCAGCAGTAAACAGAGTGCAAGAAATATTACAGATCGGAAGAGCGGTTCAGCAGGAATGCCGAGACCG	45	43	6	0.26	Cucurbita maxima genomic sequences silicoDArT
370	14-is20584145	TGCAGAAGGAAAAATGTAGCAAATACAGGAAGTTGGCAATGGTGATCAGATTAGCTGCTAACCTTTGGA	46	41	7	0.69	Cucurbita maxima genomic sequences silicoDArT
371	14-is20584369	TGCAGATATCCCCAAGTTTATGAGGGGGGAGACAAGAAAAAAAAGGCTCAGCATAAATACAATAGATCT	44	45	5	0.04	Cucurbita maxima genomic sequences silicoDArT
372	14-is20584534	TGCAGCACTTTCTCTACTGACCAATCACCATCCATTCTTTGAGCATCTATGCGGCTATTGAAGAAATCT	47	38	9	1.60	Cucurbita maxima genomic sequences silicoDArT
373	14-is20585091	TGCAGGTTTCAGCCTGCAAAGGGTCTTCTACACCGCAGCACAACTAGGTCAGATAGAAATACAAGTAGA	40	47	7	0.21	Cucurbita maxima genomic sequences silicoDArT
374	14-is20585224	TGCAGTGATGAAATTCAACAACTAGTCACATCATCGGTTATGGTTTGAACACAAAATGCAAGAATCAAA	43	43	8	0.08	Cucurbita maxima genomic sequences silicoDArT
375	14-is20585709	TGCAGTTTGAATTATACTTTGATTGGCGTCCAGAGTTACAGATCGGAAGAGCGGTTCAGCAGGAATGCC	43	43	8	0.08	Cucurbita maxima genomic sequences silicoDArT
376	14-is20585835	TGCAGCCATTGTAAAATCCTTAGGGGTTAGGGAGAAGTTTTTGTTAGACGAACCCGACTCTCCACAATG	42	44	8	0.01	Cucurbita maxima genomic sequences silicoDArT
377	14-is20585905	TGCAGAAAAGTACTTGAAGAGAGGTAGTAATAACATGAAGCATGAAGGCAGGATTACAGATTACAGATC	44	42	8	0.26	Cucurbita maxima genomic sequences silicoDArT
378	14-is20586111	TGCAGCACTTCCAAGTAAGTTTGTGATGAATCTTTCTTTCCAGGCTTTCCGTTTCAGTTTTTTTTTACA	44	43	7	0.16	Cucurbita maxima genomic sequences silicoDArT
379	14-is4926814	TGCAGATGAGATGAAAAGTGAACGGTAAAAGACTTACAGATCGGAAGAGCGGTTCAGCAGGAATGCCGA	46	41	7	0.69	Cucurbita maxima genomic sequences silicoDArT
380	14-is4926944	TGCAGTGGAACCACTACCGCCGTCTCGCCCACGTTTCCTTTTCATTTTTCTTATTTCATTTTACAGATC	46	41	7	0.69	Cucurbita maxima genomic sequences silicoDArT
381	14-is4927021	TGCAGAAGTGTACCTGATTATAAATAAAATAAAATAATCATCATCAAATTTCATTTGCTTCAAAACTTT	45	43	6	0.26	Cucurbita maxima genomic sequences silicoDArT
382	14-is4927239	TGCAGACTGGGGATAAATTGTCAATTATTTTTATATGCTTCTTTGTTTGTGGATTATTTTAGGGAGGGA	40	44	10	0.02	Cucurbita maxima genomic sequences silicoDArT
383	14-is4927251	TGCAGATTGTTTATAGTTGGAGGGGTAGTGGGATAATATCTCTGCAACCTGCACATGAGTACGGTAAAC	45	42	7	0.38	Cucurbita maxima genomic sequences silicoDArT
384	14-is4927274	TGCAGTTAGAGCCTCTGGAAGTATGTTTTTCTTGAATACGATTTTACTTTTCGCAAGTAGTGCCCACAT	45	44	5	0.16	Cucurbita maxima genomic sequences silicoDArT
385	14-is4927734	TGCAGAAAACAGAGATAATAGGAACAGGAACATGATGAATAAGATTTTGTGAGGTACAACGAATGAAAA	44	46	4	0.01	Cucurbita maxima genomic sequences silicoDArT
386	14-is4927769	TGCAGCGAGGCCGGCATTGTGAGAGGGAGGCTCTAATTGTGCCCTAGATTAGCGTGGAAGAGGGGGGGC	47	42	5	0.68	Cucurbita maxima genomic sequences silicoDArT
387	14-is4928102	TGCAGAGTTGTCAGAATTTATGCAGGGCTACCTAATTCACTTTGCATAATGTAAGGAGGGAAACTTTTG	40	44	10	0.02	Cucurbita maxima genomic sequences silicoDArT
388	14-is4928295	TGCAGGCACCTCGTCTTTTCCTGGGGAGTTCTTGCCTTGCTCTGAAACTTGAGGTTTCGGTATATCATC	40	48	6	0.31	Cucurbita maxima genomic sequences silicoDArT
389	14-is4928931	TGCAGGATTTTCTTCCGATAACAATTCCTTGATGGGTCCATAAAGTTTGTTGCTTGGCAAAACAAGCGT	40	46	8	0.13	Cucurbita maxima genomic sequences silicoDArT
390	14-is4932598	TGCAGGCTCATCTTCGATTACACATTTGCATAGTAGCAGGATTTTCACTCATTATTCCTTTACTCTCTC	47	41	6	0.87	Cucurbita maxima genomic sequences silicoDArT
391	14-is4932690	TGCAGGCCTTCTCTTTCACAAAATTTTCCAATTTTACTGTTTTACAGATCGGAAGAGCGGTTCAGCAGG	46	43	5	0.38	Cucurbita maxima genomic sequences silicoDArT
392	14-is5139542	TGCAGTCAGATAGGGCGGCTTCAAAAGCCTCCTTTTCCTTTTTTTTTTTTTTTACAGATCGGAAGAGCG	42	44	8	0.01	Cucurbita maxima genomic sequences silicoDArT
393	15-is20583668	TGCAGTTTGTGCTTAGTTTCCCTAATTACTTCCTTTTATCTCTCCCTCGCTTTCACCTGCCATTGCATC	45	43	6	0.26	Cucurbita maxima genomic sequences silicoDArT
394	15-is20583800	TGCAGGTCAGCCTCCCTCCGTGATGCTTCATGTTTTAGTGTTTTATCTGGTTTCTTTTTTTTTTTTTTT	35	53	6	2.65	Cucurbita maxima genomic sequences silicoDArT
395	15-is20583898	TGCAGGAACAGGAAAGCATGTTTGGAAGAAAGATGGAAGACCTAAATGATATATTATTTTCGATCAACT	39	49	6	0.60	Cucurbita maxima genomic sequences silicoDArT
396	15-is20583994	TGCAGCCTCCTGTAAGGCAGGCTTTAGCAGTCTTTAGTGGGAAGAGAAATCCGAATGATAACCATTACT	39	47	8	0.33	Cucurbita maxima genomic sequences silicoDArT
397	15-is20583996	TGCAGTGGCTTGTCATTTGTTGAAAGTCTTTCTTGTATGATTGGTTGGCAAATTTTTTTCTTACAGATC	41	47	6	0.12	Cucurbita maxima genomic sequences silicoDArT
398	15-is20584000	TGCAGATGATGAAACTTGTTCAACGTCCGTAAAATTTCTTTTTTGGAACGCGTATGCTAGAGAGAGGTT	36	50	8	1.49	Cucurbita maxima genomic sequences silicoDArT
399	15-is20584002	TGCAGGCTTTTGTCGTTGTTCAATTACACCTTATTCGCATGATATTATTCTCTTTTTTTTTTACAGATC	39	49	6	0.60	Cucurbita maxima genomic sequences silicoDArT
400	15-is20584039	TGCAGAAAAAAGCCATTTTCTGGCAACATATTCTGCTCTTATGAGCTAGAAAGAGGATTGTTATTATCT	42	44	8	0.01	Cucurbita maxima genomic sequences silicoDArT
401	15-is20584661	TGCAGCCGCAACGTGAAGTATAATCTTCAGTAGCAGCTGGCGGAAGTGGCTCTGTGCTTCGACAAGTGT	36	52	6	2.00	Cucurbita maxima genomic sequences silicoDArT
402	15-is20585435	TGCAGAGAAAGGCAGAAAAAGCAATAGGGTTTTGGGAATTATTTGCATTTTGAATGCTTTTACAGATCG	36	54	4	2.57	Cucurbita maxima genomic sequences silicoDArT
403	15-is20585441	TGCAGCGCTTTGATTCTCCAGAGAAATCTGTTTCTCCTCAACCTTCTCAATCTCAGATCTAGAAACAAG	36	52	6	2.00	Cucurbita maxima genomic sequences silicoDArT
404	15-is20585444	TGCAGGCCCACCACAGGAGTGAAATGCTGACGATAATTTAGATGTCAATAATAAATTATTTGACAAATT	37	55	2	2.49	Cucurbita maxima genomic sequences silicoDArT
405	15-is20585446	TGCAGTAAATACCAGAGAAGAGATTCTAACCAAGAGCTATTTCATTCTCATGTTTCCAAAATTACAGAT	40	51	3	0.73	Cucurbita maxima genomic sequences silicoDArT
406	15-is20585460	TGCAGCAGTTCCCAACAACAGGAAAAAATTGAAACAGTTCACATACGTCACACACTCATTTGGTCCGTT	37	53	4	1.93	Cucurbita maxima genomic sequences silicoDArT
407	15-is20585464	TGCAGGTGCTTCAGCTATACTCATAGTAAATAACCAAAGAGGCAAGTGATGGTAGCTATTTGTGTTTAC	40	44	10	0.02	Cucurbita maxima genomic sequences silicoDArT
408	15-is20585465	TGCAGGCTTTTGTCGTTGTTCAATTACACCTTATTCGCATGATATTATTCTCTTTTTTTTTTTACAGAT	45	45	4	0.09	Cucurbita maxima genomic sequences silicoDArT
409	15-is20585731	TGCAGGAACTGGAAGACGTGGATGGCGAGGAAGAGCTGCATAATGAAATTACAGATCGGAAGAGCGGTT	43	42	9	0.16	Cucurbita maxima genomic sequences silicoDArT
410	15-is20585863	TGCAGGCTCGAATGAAAGTAGGATAAAAGGGTATCTACTGAATCATTAGAACTACAGGCTCAGGATGCA	38	49	7	0.79	Cucurbita maxima genomic sequences silicoDArT
411	15-is20586143	TGCAGCATGACATGATTCATACATGAAAATGAAGTACTTAGCGATAATTCATTACAGATCGGAAGAGCG	38	50	6	0.97	Cucurbita maxima genomic sequences silicoDArT
412	15-is4926771	TGCAGCCTTGGGTACTGTACTGAAGCTTGCTCATTTGTTGGTCCTCCTTACAGATCGGAAGAGCGGTTC	46	41	7	0.69	Cucurbita maxima genomic sequences silicoDArT
413	15-is4926882	TGCAGCTTTCTTTGTCTTTTCCACAATTTGAAATAAAACCTTCAATATCCATCAAGATGTTGGATTACA	40	52	2	0.91	Cucurbita maxima genomic sequences silicoDArT
414	15-is4927032	TGCAGCACCATCGAATGATGATGGGGGAGCCGAAGAAAGTCGCTGCCTAGATGCCCTACGTCAGCTCAA	37	50	7	1.22	Cucurbita maxima genomic sequences silicoDArT
415	15-is4927354	TGCAGAAAGACAACCCAAAAATGTTTGGTTATAAATAACTTGAAAATAAAAATTACAGATCGGAAGAGC	42	44	8	0.01	Cucurbita maxima genomic sequences silicoDArT
416	15-is4927867	TGCAGTGGATTTAGATGGGATGGCGGTTTGTATTGGTCACCTTTGTCTTATCACACTAAAAATTACAGA	39	48	7	0.45	Cucurbita maxima genomic sequences silicoDArT
417	15-is4927953	TGCAGAAAGAGTGCTTACGATGAACATTTACAGATCGGAAGAGCGGTTCAGCAGGAATGCCGAGACCGA	44	42	8	0.26	Cucurbita maxima genomic sequences silicoDArT
418	15-is4927957	TGCAGCAGTAAAAGCATCAGACTAGTCTACCAGATTCGAATTATCTTCGTTGATTCAATATCTCAAGAT	43	45	6	0.01	Cucurbita maxima genomic sequences silicoDArT
419	15-is4928259	TGCAGCAAGTGTGGTTGAAGACAATCCAGAGGAAACTACTAATTCTATAGAACTAAAACTCTATGAAAT	37	48	9	0.82	Cucurbita maxima genomic sequences silicoDArT
420	15-is4928312	TGCAGCCAACATGAAAAAAGCGAGAACAATGAGAGCCGCTCGTTACAGATCGGAAGAGCGGTTCAGCAG	38	50	6	0.97	Cucurbita maxima genomic sequences silicoDArT
421	15-is4929254	TGCAGGTATGATATATTCATGTAGCAAAGCAAATACATCAGTTTACAGATCGGAAGAGCGGTTCAGCAG	38	51	5	1.17	Cucurbita maxima genomic sequences silicoDArT
422	15-is4932539	TGCAGAAGAATTGCAGAATTGAAAAATTACAGATCGGAAGAGCGGTTCAGCAGGAATGCCGAGACCGAT	42	47	5	0.06	Cucurbita maxima genomic sequences silicoDArT
423	15-is4932679	TGCAGTAGTTGGAGTAAAATAGGCATACATGTCATTAGTATTTACAGATCGGAAGAGCGGTTCAGCAGG	43	45	6	0.01	Cucurbita maxima genomic sequences silicoDArT
424	16-is20582988	TGCAGAACACAAGGATAATAAGCTTCCATCGATCTCGAAATATCAAATATATCATGCTGAAAGAATCAT	46	39	9	1.10	Cucurbita maxima genomic sequences silicoDArT
425	16-is20583047	TGCAGATATCAAAATTCCTGGCATTGGTGTTCAACTCAGATCTCTAGAGTTGTGTACTTGTTAGTTTAT	44	42	8	0.26	Cucurbita maxima genomic sequences silicoDArT
426	16-is20583130	TGCAGCGGCGGTGGGACTGCGAATGTACAGAACAACAGAGATGCGTACACAATGAGTTGCTTACACCGT	43	48	3	0.05	Cucurbita maxima genomic sequences silicoDArT
427	16-is20583140	TGCAGCTCTTCTTCATCAACCATCCTCTGAAAATGAGTGAAAAACATTAGTCAAATGAGAGTTCAGATC	38	50	6	0.97	Cucurbita maxima genomic sequences silicoDArT
428	16-is20583170	TGCAGGAGGATCACGATAACCAGTAAGAAGGGAAAATACATAATTCTGACCATTATGACGAGCCTGAGA	39	49	6	0.60	Cucurbita maxima genomic sequences silicoDArT
429	16-is20583310	TGCAGAAAATGCCCCGCGCATGGTGACACAATCGCACTTTTACAGATCGGAAGAGCGGTTCAGCAGGAA	43	45	6	0.01	Cucurbita maxima genomic sequences silicoDArT
430	16-is20583388	TGCAGCCAACGATCAGATCAATTATTATCTTGTCCTAATGAAGATAAAATTACAGATCGGAAGAGCGGT	44	44	6	0.09	Cucurbita maxima genomic sequences silicoDArT
431	16-is20583409	TGCAGCTTCTAAGAGATACTAAGAATACATTACATCCGAATGGCTTGCATTGATGTTACAGATCGGAAG	43	44	7	0.03	Cucurbita maxima genomic sequences silicoDArT
432	16-is20583526	TGCAGACCCAGTCAGTATAACCCTTGTGCATGGATCGATCATCCATCCCTTACACTTTATACCTAATAG	48	41	5	1.08	Cucurbita maxima genomic sequences silicoDArT
433	16-is20583595	TGCAGCTTTCAGTAAGAGAGAGAGTGGCCGCGAAGTGCCCATTGAGACATTCTTCTCCATTTCTCCACG	42	37	15	0.71	Cucurbita maxima genomic sequences silicoDArT
434	16-is20583691	TGCAGATGAGACATAAGAGATTTCTCTTTACAGATCGGAAGAGCGGTTCAGCAGGAATGCCGAGACCGA	42	45	7	0.00	Cucurbita maxima genomic sequences silicoDArT
435	16-is20583732	TGCAGTACTCCAACCATGCATGAAGACATAAGAACTGTTTTGATCACTTACTTACAGATCGGAAGAGCG	40	45	9	0.06	Cucurbita maxima genomic sequences silicoDArT
436	16-is20584023	TGCAGGGGTTCCCTTTAGATCAAACCGTCTTCCTTGTCATTTCGTTATTATTTGAAATGCTAGTTCAGT	39	46	9	0.22	Cucurbita maxima genomic sequences silicoDArT
437	16-is20584143	TGCAGAAGCTTCCATCGTAACTCGGAGATGGAGAGGATAGCGAGAGAGAGAGCAGTCGGAAAAGTGATG	38	47	9	0.47	Cucurbita maxima genomic sequences silicoDArT
438	16-is20584954	TGCAGGCATAGTAATTTCAACCTCTCCACTTTCTGCACACACAGAAAATATTAGAAGAAGAAGATCCCA	44	44	6	0.09	Cucurbita maxima genomic sequences silicoDArT
439	16-is20585030	TGCAGGTAAAATATGAAGTGATAGCACCATAAGCTTTCAGGATTGAGGGTCCCTGCATGCAAAGTATTA	38	46	10	0.34	Cucurbita maxima genomic sequences silicoDArT
440	16-is20585727	TGCAGCGGCTGATCGGACACTTTCAACCTAATAAACAATCATTACAGATCGGAAGAGCGGTTCAGCAGG	46	39	9	1.10	Cucurbita maxima genomic sequences silicoDArT
441	16-is20585977	TGCAGGTCTGCATTGTGCGTTACTTGCTGGTATATCTCAAAAACAGATGAGTTTACAGATCGGAAGAGC	47	40	7	1.09	Cucurbita maxima genomic sequences silicoDArT
442	16-is20586119	TGCAGGTTTTTTTTTTTACTCTCTCTGTTTCATTCCTGTCTGCAAGGAGTATAAGAAAGTCTTTACAGA	51	37	6	3.19	Cucurbita maxima genomic sequences silicoDArT
443	16-is20586138	TGCAGTTCGATGATTTATGCCATTGGATTATTGCCTTTTTACAGATCGGAAGAGCGGTTCAGCAGGAAT	46	42	6	0.52	Cucurbita maxima genomic sequences silicoDArT
444	16-is4926811	TGCAGGTTTGGGCAGAAGATGACATGAAAGTGAAGACAAGGGAGCCTTACAGATCGGAAGAGCGGTTCA	41	48	5	0.20	Cucurbita maxima genomic sequences silicoDArT
445	16-is4927208	TGCAGAAATGTATATTATATTCTGCGAATGAGAAAACGGAACCGAGTGTGAAATTTTAGCGACGAACTC	46	41	7	0.69	Cucurbita maxima genomic sequences silicoDArT
446	16-is4928134	TGCAGAGTTGAACCTCAGACTAGGTGCCTAAATATCAATTGAAGACCAGTAATGCACTTATTATTGACA	52	38	4	3.14	Cucurbita maxima genomic sequences silicoDArT
447	16-is4928203	TGCAGGGACAAATTGTCAAGTTAGAAACAATTTACATGATTAGATCTCTATGAAGGGGAAGCAACACAA	35	50	9	1.79	Cucurbita maxima genomic sequences silicoDArT
448	16-is4928507	TGCAGTCACAATGAGAGTGACAGGTGCAGGTTCCAGCAAATATAGAAGTTTCCACAAAGACTCCATAAT	46	41	7	0.69	Cucurbita maxima genomic sequences silicoDArT
449	16-is4928643	TGCAGATCTTTTCCCTCTCTATATATACATTTTATGGAGTGTTCTTTGACTTACTTCAAGCTAACGGCT	44	43	7	0.16	Cucurbita maxima genomic sequences silicoDArT
450	16-is4928792	TGCAGTCTGCTATGAAGTACTAAAGTTCGCTATATTCCTTGAAGCTCAGAGATGCATATGATGTCTAAT	41	49	4	0.30	Cucurbita maxima genomic sequences silicoDArT
451	16-is4928821	TGCAGATGAAGAAGAAGGAGCCAGTAGGTCAGTGAGAGGTCTTTTTTTTCATTTTTTTATTTTTTTACA	43	45	6	0.01	Cucurbita maxima genomic sequences silicoDArT
452	16-is4928985	TGCAGATGCGTATAAGTCGTCTTCGTCGCCTGGATCTTCACCTCCCTTGATCGCTTCTTCTTCTCCTAT	45	41	8	0.52	Cucurbita maxima genomic sequences silicoDArT
453	16-is4931267	TGCAGGTTTTTTTTTTACTCTCTCTGTTTCATTCCTGTCTGCAAGGAGTATAAGAAAGTCTTTACAGAT	49	39	6	1.85	Cucurbita maxima genomic sequences silicoDArT
454	16-is4932133	TGCAGTATGGTCAGTTTCTTCTTTACTTCCAATCTTCTTGGAACTTGATATCTTGTTCTACTTACAGAT	43	44	7	0.03	Cucurbita maxima genomic sequences silicoDArT
455	16-is4932506	TGCAGAATTATGAAATCCCTTTTCCAACACACAGAATTGAATTACAGATCGGAAGAGCGGTTCAGCAGG	43	45	6	0.01	Cucurbita maxima genomic sequences silicoDArT
456	16-is4932559	TGCAGCTTCTCTTGCAAGCAAGAACCAAATAGTACTCATTAGTCAATCTCAAGTTACAAAAGCATAATG	41	43	10	0.00	Cucurbita maxima genomic sequences silicoDArT
457	16-is5139488	TGCAGTGGTTGGTGTTCACGATCAGAAATTGTTCAACGGAATCGTGGCTCGAACATCCTCTTCATTGTT	38	46	10	0.34	Cucurbita maxima genomic sequences silicoDArT
458	17-is20583010	TGCAGACAACCCAACTCGAGAGAAAAAGAGAAAGAAATGGCGTGGTTGACTCGATTCCTGACGGCGGTG	44	40	10	0.52	Cucurbita maxima genomic sequences silicoDArT
459	17-is20583058	TGCAGATGGGGATCTCACACTACTTGTAAAAGGATACCATGACTTTCATCTTCATAATTGAAGAGAACA	36	51	7	1.74	Cucurbita maxima genomic sequences silicoDArT
460	17-is20583309	TGCAGAAAATGATGGTAGCAGAAGGAAATTTATGGCCTTTTTACAGATCGGAAGAGCGGTTCAGCAGGA	48	42	4	0.86	Cucurbita maxima genomic sequences silicoDArT
461	17-is20583352	TGCAGATAACAATCATATCACCTCCAATCTTTTTTTGAAAAACGCAAACAGATACTTACAGATCGGAAG	40	50	4	0.57	Cucurbita maxima genomic sequences silicoDArT
462	17-is20583368	TGCAGATTTCAATAGTAGCGCAATAATTACAGATCGGAAGAGCGGTTCAGCAGGAATGCCGAGACCGAT	38	51	5	1.17	Cucurbita maxima genomic sequences silicoDArT
463	17-is20583401	TGCAGCGTCGTTTCATCCCTCCTATTTACAGATCGGAAGAGCGGTTCAGCAGGAATGCCGAGACCGATC	40	47	7	0.21	Cucurbita maxima genomic sequences silicoDArT
464	17-is20583488	TGCAGTTTTCATAATTATTTTTGCAACTTTTTTGTTACAGATCGGAAGAGCGGTTCAGCAGGAATGCCG	40	44	10	0.02	Cucurbita maxima genomic sequences silicoDArT
465	17-is20583803	TGCAGTATTCATACATCTCCAGAAAGCAGCAGCCTGGATCCAATTTCAAAGTCACCTCCGAACCTTCAA	36	49	9	1.26	Cucurbita maxima genomic sequences silicoDArT
466	17-is20583805	TGCAGTCCAGATACGAAGTCATGCACAGAAGTTCTTTTCAAAGGTCAATTTGTACCCTTCTCTACTTAT	42	48	4	0.11	Cucurbita maxima genomic sequences silicoDArT
467	17-is20584507	TGCAGCAAGGAAATTGTCTGTTGCAGATTCAAGTACAGCTGATTTTAGCAATGAAACATTGAAAAATCT	39	49	6	0.60	Cucurbita maxima genomic sequences silicoDArT
468	17-is20584557	TGCAGCAGGGATGGTTCAATTTATATATCTGCTGTGAGTAAGTAAAAGAAACCGTTCATTATCAGGTCA	35	52	7	2.35	Cucurbita maxima genomic sequences silicoDArT
469	17-is20585583	TGCAGCCGCAATCTCAAGATTTTTATAATCTCCCTTGCTTTGAATTTACAGATCGGAAGAGCGGTTCAG	38	52	4	1.39	Cucurbita maxima genomic sequences silicoDArT
470	17-is20585987	TGCAGTCACTTTTCGAATTTTCGAATGAGAGATTGCCCGGTAGACTTGGCAAGAGACTTACAGATCGGA	36	52	6	2.00	Cucurbita maxima genomic sequences silicoDArT
471	17-is4926717	TGCAGAGTTGCCAAACACGAAATCAATGGTGCCACTGATTGTGCAATCTCGATAGAACTGACGGTTAGC	35	50	9	1.79	Cucurbita maxima genomic sequences silicoDArT
472	17-is4927911	TGCAGCTATCACCTGGACATCATCGAGACGCTAAAAGGCAGATATGAGTTTTCATGGAGCTTTTTTGTT	37	53	4	1.93	Cucurbita maxima genomic sequences silicoDArT
473	17-is4928040	TGCAGATCAATTTTTTCTCGATTTCCGTTTGTGGATCAATTTTTACAGATCGGAAGAGCGGTTCAGCAG	36	52	6	2.00	Cucurbita maxima genomic sequences silicoDArT
474	17-is4928862	TGCAGCAATGCCCTTTTCAAGGATTTTCTACCTGTACATGACAAGAATACATCGTTCGAACTAATGCTA	40	48	6	0.31	Cucurbita maxima genomic sequences silicoDArT
475	17-is4928943	TGCAGTTGGAACGAAACAATTACTATCAAATATCGAACCAAGATTCCGAACACAAACACCGGACTGAGA	41	46	7	0.06	Cucurbita maxima genomic sequences silicoDArT
476	17-is4929322	TGCAGAAGACAAAGAGAGTAAGAAATCTTCCAGAATAACAAGAACACTGAAGTGGTTTGTGCTTTACAG	52	36	6	4.00	Cucurbita maxima genomic sequences silicoDArT
477	17-is4931711	TGCAGAAAAGTGGCTCTCAGCTTTATAGCATAGCTCTATGTTCTTTTACAGATCGGAAGAGCGGTTCAG	36	53	5	2.27	Cucurbita maxima genomic sequences silicoDArT
478	17-is4932383	TGCAGGGTTTTTAGCCTTCGTTTTTCAGTGTTATATATATATGTTGGTTACTTGCTGCAATTCCAGTGG	36	53	5	2.27	Cucurbita maxima genomic sequences silicoDArT
479	17-is4932419	TGCAGCAACCAAATTAGTGTAGCCTAAAGAGAGACTAATTCTTCAAGAGTCTAACCAAGATCTTTATTA	47	46	1	0.16	Cucurbita maxima genomic sequences silicoDArT
480	17-is4932630	TGCAGATATCCAGTAGTGCTGAGTTGTTGATGGCATGCTACTCAAAGGATCATCCTTGTGATTGACAAG	37	51	6	1.44	Cucurbita maxima genomic sequences silicoDArT
481	17-is5139459	TGCAGCTGAAGAAGGAAACAGAAGCAGCATTCCTTTTCGAAGACAAATCTAGGCGATCGATCATTCGAG	40	48	6	0.31	Cucurbita maxima genomic sequences silicoDArT
482	17-is5139876	TGCAGCGAATGATTACCTTTTTGCCCCCTTTCTGTAAAAATCAGCTTCGATTCCTTACCAGCTACGTAA	39	47	8	0.33	Cucurbita maxima genomic sequences silicoDArT
483	17-is5139988b	TGCAGGAATCGAGGAAAAAAGGAAGTCTTTATGGCTCGAATAACGTTCCAAATCAGTTGAAAAATTCAA	40	52	2	0.91	Cucurbita maxima genomic sequences silicoDArT
484	17-is5140039	TGCAGTCGGCTGAGCCGCCGTCTGAAAGGACGTTCAGGCGAAGCGTCCGGGCTAGAGAATTCGAACACT	45	43	6	0.26	Cucurbita maxima genomic sequences silicoDArT
485	18-is20583060	TGCAGATTAGAAACGAAAAACCAAATAAAACGAGTACAAATCTCCTAGGTGCTCAAGAAGAAGAAACTA	43	43	8	0.08	Cucurbita maxima genomic sequences silicoDArT
486	18-is20583069	TGCAGATTTGAGGCAACCGATTTCTCTGTTCTTTTCTATCAAAATCCTAACTTCATCTTATCCTTCTTT	43	44	7	0.03	Cucurbita maxima genomic sequences silicoDArT
487	18-is20583169	TGCAGGAGCTCTTTTCTAACTTTTTTTCATTACAAAATTTTTGAGGGGCTTCAAGTGATTTATTACCTG	40	38	16	0.25	Cucurbita maxima genomic sequences silicoDArT
488	18-is20583204	TGCAGGTTGTTGCTATCGAAGCGTGAATAAAGTGAAAAATATTCGCTTATGGTAATTTTATATTACAGA	43	42	9	0.16	Cucurbita maxima genomic sequences silicoDArT
489	18-is20583212	TGCAGTACTTTATTATTGTCTACTATTATTGTCTACTGACTCAATGGTTAGAGGGTTACACAATTACAG	44	43	7	0.16	Cucurbita maxima genomic sequences silicoDArT
490	18-is20583288	TGCAGTTGGAGATTGAATCCAAGATAAGAAACTTTGAATCAAGACTCCTCTTGGCGCTAGAAGAAGAGT	44	42	8	0.26	Cucurbita maxima genomic sequences silicoDArT
491	18-is20583315	TGCAGAAATATGAGATTATGAGCAATAGAAGTGTATAGGATAGAGTTTCGAATCAACCAAGATCGGAAG	40	47	7	0.21	Cucurbita maxima genomic sequences silicoDArT
492	18-is20583405	TGCAGCTCTGGGTAATCAGGCCAGAGATTTGTAGATATGGATATATGAGTTTACAGATCGGAAGAGCGG	45	45	4	0.09	Cucurbita maxima genomic sequences silicoDArT
493	18-is20583451	TGCAGTCAAACATGATAAAATATGTTTACAGATCGGAAGAGCGGTTCAGCAGGAATGCCGAGACCGATC	44	40	10	0.52	Cucurbita maxima genomic sequences silicoDArT
494	18-is20583480	TGCAGTTATATTCGCTCCCAAATCCAGGCATGAAAATCAGGTAGATTTGTTGCTTACAGATCGGAAGAG	44	42	8	0.26	Cucurbita maxima genomic sequences silicoDArT
495	18-is20584187	TGCAGAATGGTGCCTAAGAGGAAAGAACTCGAGTCCTGTCGCATTGAGCGACTATGGGAGCCCTGTTCG	37	53	4	1.93	Cucurbita maxima genomic sequences silicoDArT
496	18-is20584435	TGCAGATTAGAAGATTGGTCAAAATTTTATAACCGATAGCAATAAATGAAATCAAGTTCATGTATATAA	45	42	7	0.38	Cucurbita maxima genomic sequences silicoDArT
497	18-is20584993	TGCAGGGATGACAAACTTCCATTGATCTAAAAAGCAGTTCATTCATAGAAGACAACTTCGTTTTTCTGG	45	43	6	0.26	Cucurbita maxima genomic sequences silicoDArT
498	18-is20585521	TGCAGATACTCAATTTACAGTATTGAAGTGATAGTCCTCTGTCGAGCATTTTACAGATCGGAAGAGCGG	47	38	9	1.60	Cucurbita maxima genomic sequences silicoDArT
499	18-is20585703	TGCAGTTGGAATTTAGAGATTTGAGCGAGTTTAGATTCAACTCCGCTTCACAGAAGGCAAGATCGGAAG	44	44	6	0.09	Cucurbita maxima genomic sequences silicoDArT
500	18-is20586077	TGCAGCAACAATAATCTTCAGGCCCTTGCTTAGAAGGTTTTTACAGATCGGAAGAGCGGTTCAGCAGGA	47	41	6	0.87	Cucurbita maxima genomic sequences silicoDArT
501	18-is4926934	TGCAGTCAACGTCACTTTATTTTTCTCCCTCAAATATTATTACATATTACAGATCGGAAGAGCGGTTCA	40	49	5	0.43	Cucurbita maxima genomic sequences silicoDArT
502	18-is4927009	TGCAGCTATAGCCCATATCTGAATAACCTCAGCTTCCGGAATTGTTGGTAATTTATTGAGGCACATGAA	39	48	7	0.45	Cucurbita maxima genomic sequences silicoDArT
503	18-is4927326	TGCAGAATTTGGTTGAAAAATTATCAGAAACTGCTGGATTTGAGAACTGATTTGTTCATATTTATAGAC	43	49	2	0.11	Cucurbita maxima genomic sequences silicoDArT
504	18-is4927427	TGCAGCTCCGCCACGATCATGACACGATCAGGCAGGTAGATTGAAACATTTGTTTGCTCCATTCATGTT	43	49	2	0.11	Cucurbita maxima genomic sequences silicoDArT
505	18-is4927660	TGCAGACTAATACGTGAGGATGGAGAACGATAACGAAAAAATGATCACTATGTCCACTACTCAGCTTAC	40	50	4	0.57	Cucurbita maxima genomic sequences silicoDArT
506	18-is4927964	TGCAGGTAAATTCTAGTTACCCCTCTTTTATTTGCCGTAGCACTCACTAATCTTTACCAAACCTTGATT	47	43	4	0.52	Cucurbita maxima genomic sequences silicoDArT
507	18-is4928108	TGCAGACATGTCGGATTATCAGAATACCTCAAATCCAAATTATAGTTTTGGTGTAGTAAATGTTAGATG	39	50	5	0.76	Cucurbita maxima genomic sequences silicoDArT
508	18-is4928355	TGCAGTAAATAGCAAAATGCAAATAAAAATACCAGGTAAAAAACTTGCCTGCATGTTTACTGGACTTTG	43	43	8	0.08	Cucurbita maxima genomic sequences silicoDArT
509	18-is4928362	TGCAGAGGGTTACTCCCAGATACGTGCCAGCGCGCCACTAAGGGACTTTACAGATCGGAAGAGCGGTTC	41	45	8	0.02	Cucurbita maxima genomic sequences silicoDArT
510	18-is4928682	TGCAGAATCTAAAGCCAAACCTGATGATTTCAGAGCATCTCGTTGAATGATCGAAAACGTTGGATTCTT	46	43	5	0.38	Cucurbita maxima genomic sequences silicoDArT
511	18-is4928933	TGCAGGTAATTTTCTTTTTCCATGCAGTTCATTTTTTGTATTACGACATGAACTGACATGAAACTGTGA	40	45	9	0.06	Cucurbita maxima genomic sequences silicoDArT
512	18-is4929147	TGCAGGGAAGAAGAACAATAGTTTGTCACCGTTTGTTCGGCCCCAAACAAGTCTTTGGCTTTTGCTTTT	45	44	5	0.16	Cucurbita maxima genomic sequences silicoDArT
513	18-is4931022	TGCAGTAACCATCCAGCCAATTGAGGCCTCACAAGTGGCCTATTCCATGTGATCCCCCTCACCCTCTTA	42	43	9	0.03	Cucurbita maxima genomic sequences silicoDArT
514	18-is4931122	TGCAGCTCGCTTGTTCATGATTCTCTCCATAACTTTCTTGGTGTTCTTCAAAGTTGACGAATTTGGTAA	37	52	5	1.68	Cucurbita maxima genomic sequences silicoDArT
515	18-is4931189	TGCAGTTCATTTATAAAACTGTCAAACAATCTATTTGTAATCCTCATATAATTATCTTGTTCATTTTTC	41	48	5	0.20	Cucurbita maxima genomic sequences silicoDArT
516	18-is4932384	TGCAGTACCTCGACGTGACATGAGCGTGAAAGGGGTTCAAGAACAAGTTTTCTTTTTATAAGAGTTACA	50	38	6	2.47	Cucurbita maxima genomic sequences silicoDArT
517	18-is4932453	TGCAGTTCTTTCCGGCGACCTCTCACTCTCCTCGTTACAGATCGGAAGAGCGGTTCAGCAGGAATGCCG	45	45	4	0.09	Cucurbita maxima genomic sequences silicoDArT
518	18-is5140029	TGCAGAAGTACTAGGCAACTTCGACACGTCCAACAACATCGAATAATCTGCTAAAATACTTCGCTATTT	45	45	4	0.09	Cucurbita maxima genomic sequences silicoDArT
519	19-is20583079	TGCAGCAATTTGTTCCATATTCTAGACATTGTTCTAAATAACAAATTTAGCATTAGAAAACTGTGAAGG	46	40	8	0.88	Cucurbita maxima genomic sequences silicoDArT
520	19-is20583754	TGCAGAAACAAATGAGAAATTTCGTGGGGATGGAATGAGGAAGCCTTCCTTGTCACTGCCTCTTCCTGT	47	38	9	1.60	Cucurbita maxima genomic sequences silicoDArT
521	19-is20584497	TGCAGCAACGCAGGCATTTCCTGCTTGGCGTAATACTCCAGTTACAACTTGCCAACGAATTATGCTCAA	47	40	7	1.09	Cucurbita maxima genomic sequences silicoDArT
522	19-is20585689	TGCAGTGTTTACTTGCGATGGGGCAAGACTTTACAGATCGGAAGAGCGGTTCAGCAGGAATGCCGAGAC	50	35	9	3.67	Cucurbita maxima genomic sequences silicoDArT
523	19-is20585756	TGCAGCCCAAAAGAATGTACCGTTATTTTTACCCTTTTTTACAGATCGGAAGAGCGGTTCAGCAGGAAT	49	37	8	2.51	Cucurbita maxima genomic sequences silicoDArT
524	19-is4926911	TGCAGCTCATCTCCACTCGACTCAATGACTTCTCCCAGCTCGGTGTCTTGAGATTCGGTTGTAAAGGTA	40	45	9	0.06	Cucurbita maxima genomic sequences silicoDArT
525	19-is4927219	TGCAGTTTGTTATAAACCTGGCGGACAATAGACACTAGAGTTCCAAGTTTCCACGTTATGAAGTCCTTC	48	36	10	2.55	Cucurbita maxima genomic sequences silicoDArT
526	19-is4927691	TGCAGTTTTCATTTCGAGCAAGGCATTCTCAAGGCATTCAGCAAGAAATTCAGGATCGGGAATGATATC	50	34	10	4.13	Cucurbita maxima genomic sequences silicoDArT
527	19-is4927713	TGCAGCCCATGAATCGAGGCCCAATCGCCTCATCACCCCAGCCTACAACATACCCTGGGGAAAGGCTCT	45	43	6	0.26	Cucurbita maxima genomic sequences silicoDArT
528	19-is4928123	TGCAGTGAGGACACTCCATGTGTTTAGTTACAAACGGTCGAGGGACAAAGAAGGTATTACAGATCGGAA	48	40	6	1.31	Cucurbita maxima genomic sequences silicoDArT
529	19-is4928163	TGCAGGTTTCAATTCCAAACATTTATGAGATAAGACGGAGTATATCAGATCAAGACAAACTTACAGATC	53	37	4	3.94	Cucurbita maxima genomic sequences silicoDArT
530	19-is4928406	TGCAGCATCCAACCATAGGTTCAACCAATCAAAGACTTGCATTAGCCGAGTTTTGACCATGTTTTTTTG	50	35	9	3.67	Cucurbita maxima genomic sequences silicoDArT
531	19-is4928417	TGCAGAGAAATTCATAACAATAGACATATTTACACACATCCCACAAGAACACACCTCAAAAGAGCATTC	48	41	5	1.08	Cucurbita maxima genomic sequences silicoDArT
532	19-is4928735	TGCAGATCAACAATTTGATTCATAAGAGCTTTCAAATGGGGAGGAGTTTATGCATGAAGAATTATCATA	49	37	8	2.51	Cucurbita maxima genomic sequences silicoDArT
533	19-is4929128	TGCAGGAGAGTCATGAAGTCTTCTAAGATAATATTTCAAAACTAAATTACACAACAGATTACAGATCGG	48	42	4	0.86	Cucurbita maxima genomic sequences silicoDArT
534	19-is4929137	TGCAGACTTCGTTCTTACAAATGCTGTTTTGCTTGTATTCTCAGTAAAAGAAGAATGACTTTGTAAAAT	45	45	4	0.09	Cucurbita maxima genomic sequences silicoDArT
535	19-is4932099	TGCAGCTAGAACGTGATGGAACAGATGTTATTGGGTTGCAATTTGAAAGGGGCACCGACTGTATACTGT	42	43	9	0.03	Cucurbita maxima genomic sequences silicoDArT
536	19-is4932459	TGCAGAAATCAACAGAAACTCACTACTTGATTTGAACTATGATATTATTACAGATCGGAAGAGCGGTTC	53	35	6	4.90	Cucurbita maxima genomic sequences silicoDArT
537	19-is4932642	TGCAGTGAACAGGTAACAATCCATGGTAGTAACAAATAACAATATTGGAGAACTCTGTTCTGAAATTAT	50	33	11	4.63	Cucurbita maxima genomic sequences silicoDArT
538	19-is5139874	TGCAGAATTTTCGCAGCAACATCCTCGCATGCCTTCAAGACGGTTTCTTTTTTTTCTTTTTTTTTTCTT	48	40	6	1.31	Cucurbita maxima genomic sequences silicoDArT
539	19-is5140140	TGCAGTCTGAGACCGAGCCCACTCTTCCAATTTTTGGGCATCAATTCTTGACAGTACAAAAAAAAAATA	45	41	8	0.52	Cucurbita maxima genomic sequences silicoDArT
540	20-is20583106	TGCAGCCAACAATTGGTCCATAGTTGCACATTTGTTCAGGAAAAGAGATGAAAAAAGAAAAAACTAAAA	50	34	10	4.13	Cucurbita maxima genomic sequences silicoDArT
541	20-is20583780	TGCAGCACTCAAAAGGGGAGGTGGTTCAAGGGATGTTTATGAAGTGGTGAAAGAAATTGAAGCTCTGTT	50	35	9	3.67	Cucurbita maxima genomic sequences silicoDArT
542	20-is20583820	TGCAGTTTTTCTATGCTGTGATCACAGCCTCCGTGTACCGACCTATGCTTAGAATTCAGATCAGAATTC	51	34	9	4.55	Cucurbita maxima genomic sequences silicoDArT
543	20-is20583849	TGCAGCTGCTGACATATTATATAATCTTTATGATGACTTACAGATCGGAAGAGCGGTTCAGCAGGAATG	39	48	7	0.45	Cucurbita maxima genomic sequences silicoDArT
544	20-is20583868	TGCAGTTTTCAAATTTGGTATCCCAAGGCATTCCCCACTGGCTATTACCCTATGCCTTACAGATCGGAA	52	37	5	3.56	Cucurbita maxima genomic sequences silicoDArT
545	20-is20583894	TGCAGCTCCCAATAATAGATCCGTTAGAGGGTTCAATGTAATTGAGAGTATAAAGAAAAATGTTGAAAA	38	46	10	0.34	Cucurbita maxima genomic sequences silicoDArT
546	20-is20583923	TGCAGTTTGCTCTCCCGTGAACGTAGGAGTATCTTCCAGAAGAATCGATCCATCGCAACCCTAATAAAC	47	41	6	0.87	Cucurbita maxima genomic sequences silicoDArT
547	20-is20583982	TGCAGATTCTTACAGTAGCCAACTTGTTGTGTGTGGGAGTGCATGTTTTGCATCATTCTTTCAACTGTG	48	38	8	1.87	Cucurbita maxima genomic sequences silicoDArT
548	20-is20583991	TGCAGCCTTTTCAATTGCAACCACACGAGGTAATAAAACAAATCCTCAAATAATTATTTGAAGATCGGA	42	41	11	0.16	Cucurbita maxima genomic sequences silicoDArT
549	20-is20583993	TGCAGTTCAAGAGAGTCAGTACCTTTCATCAAAATTGGTTGTTGCAGCAAAATTACAGATCGGAAGAGC	41	51	2	0.55	Cucurbita maxima genomic sequences silicoDArT
550	20-is20584109	TGCAGAACGTCCGATTGAAACGACGGGAAGGGGTTTCCATGAGGTTATTGTAATCTGCAATCTCAACCT	51	34	9	4.55	Cucurbita maxima genomic sequences silicoDArT
551	20-is20585060	TGCAGGTGCATTGCAATTGTCAGGTCTGCGACGAGTTGGAGGATTTGATGGACGAAGGTGGAATCATTG	47	38	9	1.60	Cucurbita maxima genomic sequences silicoDArT
552	20-is20585433	TGCAGAAGCAGCAGCATTCATCCGGTGCTTACTACAAAACAGAAAGAAGATTATAAAAGGGCTCCATGA	41	49	4	0.30	Cucurbita maxima genomic sequences silicoDArT
553	20-is4926810	TGCAGCTGCTGTAGAATCAATTCTCTCGATGCCTTACCCAATTATCTCGGAGCGCTTACAGATCGGAAG	39	48	7	0.45	Cucurbita maxima genomic sequences silicoDArT
554	20-is4927532	TGCAGGAACCTGCGTGTTTTTGAAATCAATTCTAAATTCATATATACACTAGATGACTCAGGAAGATGA	40	52	2	0.91	Cucurbita maxima genomic sequences silicoDArT
555	20-is4928378	TGCAGATAAGCAATAAAGGCATTTGTGAGTGAGACAAGTCAATCAAGTGAGCATAGGTTATTCAAATAA	48	40	6	1.31	Cucurbita maxima genomic sequences silicoDArT
556	20-is4928431	TGCAGCAGTAGTTTCGATTCTCACTCGCTGGAGCAAATTGATTCGGGCATTGAATTCCACCGCAAAGAA	39	49	6	0.60	Cucurbita maxima genomic sequences silicoDArT
557	20-is4932328	TGCAGGCCGCTGAACCAGAGAAATCAAAGGTTTGATCCTTCGTTTTTTTTTTTACAGATCGGAAGAGCG	36	45	13	0.52	Cucurbita maxima genomic sequences silicoDArT
558	20-is4932703	TGCAGGAGGGGAATCAAAAGCTTCACTCACCAAAAAAGATGAAGAAGATACATGGCAACCGAGTCAAGA	41	49	4	0.30	Cucurbita maxima genomic sequences silicoDArT
559	20-is5139669	TGCAGAAAGGGAGGAAGAAATGCAGTGATTACAGATCGGAAGAGCGGTTCAGCAGGAATGCCGAGACCG	49	39	6	1.85	Cucurbita maxima genomic sequences silicoDArT
560	20-is5139941	TGCAGTTTTTGGCGGCGCAGGCGCCGGTGTCGAACCGGAAGTACTTTTACAGAGTGGAGAATACGGTGA	50	35	9	3.67	Cucurbita maxima genomic sequences silicoDArT
561	20-is5140000	TGCAGTGCTTCTCTGCCACGACGCAACTGTCCATACACTTGTTTTGTTTTGTTTTTTTGTTTTTTTTTA	39	48	7	0.45	Cucurbita maxima genomic sequences silicoDArT
562	20-is5140028	TGCAGTCATTTAGTGGGGGGAAGGACTATGGAGATAAGATGTCCTCTCAGCTAAATTGATATGGACTAT	38	49	7	0.79	Cucurbita maxima genomic sequences silicoDArT
563	20-is5140066	TGCAGTCGTGGGTCGCTGGGCCGGTTTGGGTGGCGGTTCGGGTCTCCTCCTGGTAGTGGCAAACGCAGA	45	43	6	0.26	Cucurbita maxima genomic sequences silicoDArT
564	is20583036	TGCAGAGCTAGGCATATTGGTATTGTAACAGCCTAAGCCTACTGCTAGTAGATATTATCCGTTTTGGCT	49	38	7	2.17	Cucurbita maxima genomic sequences silicoDArT
565	is20583083	TGCAGCACCATCTATAAATTCCATGAAGGAACCAAGGCTATGGAGGAGCATTTTTCAGACCCTTTCAAG	43	44	7	0.03	Cucurbita maxima genomic sequences silicoDArT
566	is20583085	TGCAGCACTAGTCGGTTATGTCTTTCTCTGGAAAAATGGTGGAATCAAATTAGTTGAGTGGCCAGGCTT	44	42	8	0.26	Cucurbita maxima genomic sequences silicoDArT
567	is20583113	TGCAGCCCAATACCTACCTTGGAAATGGCCCAAAGACTAAAGTGGACAATGTACTCATCTTTAGTCATC	40	50	4	0.57	Cucurbita maxima genomic sequences silicoDArT
568	is20583187	TGCAGGGATATGAAACATAAATATGTATGTGTGTGTGTATAGACACACACACATACATGTATGTGATCG	50	40	4	1.83	Cucurbita maxima genomic sequences silicoDArT
569	is20583200	TGCAGGTGTTCAACCTAGCTGTTTATTCATTTACATTAGCTGTTTATTCATATAAAAGACGATCACGAT	39	49	6	0.60	Cucurbita maxima genomic sequences silicoDArT
570	is20583208	TGCAGTAAAAAGGGATGCATCATTGGATAATTCATCGAGAGGAGACGACCCGAGGGAAACTTGGTACGT	40	46	8	0.13	Cucurbita maxima genomic sequences silicoDArT
571	is20583218	TGCAGTAGTCCAATAACCCGAGGCCCAGATTCAACATTCGACACAATCCATCTGTAGCAGCCCATGCTT	51	36	7	3.61	Cucurbita maxima genomic sequences silicoDArT
572	is20583229	TGCAGTCAATACAACAACCACTATCCATACTGAAAAACACGTGTTATTTTTTTTTTCTTTTCATATTTT	36	51	7	1.74	Cucurbita maxima genomic sequences silicoDArT
573	is20583233	TGCAGTCATCGGACAAGATTACCAAAAGAAAAAAAAAATGAGAAAAAAAGTATTTCTTCTTCTTCTTTA	52	36	6	4.00	Cucurbita maxima genomic sequences silicoDArT
574	is20583238	TGCAGTCCTCTATAGAAATGGGTCTTTGTCGAAGTCGCATCTCTATAAATTGGTCCCAAAAATGTTGAG	43	43	8	0.08	Cucurbita maxima genomic sequences silicoDArT
575	is20583254	TGCAGTGAATTGTTGAACTTATAGACAATTGTTTTCAACAAGTTAGTGGCAACTATGTTCAAAACTTAT	44	44	6	0.09	Cucurbita maxima genomic sequences silicoDArT
576	is20583258	TGCAGTGAGTAAGTTTTCCTTCTCTTTGTCTTTCTCTATCTATCTCTTACTCTCACGGAGGTGTGTATT	41	47	6	0.12	Cucurbita maxima genomic sequences silicoDArT
577	is20583261	TGCAGTGCTGAAGGCGTCAACCTAATACAAGCCAGTCTCAGTCACATGACAGTGTTTTCTCTCAGCACG	36	50	8	1.49	Cucurbita maxima genomic sequences silicoDArT
578	is20583266	TGCAGTGTCTCCCTGGTTATCATCATTATACTAGGGAGGGGTGGGAAGACCACCTATTCGGCACCAGTC	47	39	8	1.33	Cucurbita maxima genomic sequences silicoDArT
579	is20583287	TGCAGTTGCAAGCAAAAAGCTTGGACAAATTGCACTATCATGTATGCCCTTTTTGTTTCATTTTGTGTC	45	43	6	0.26	Cucurbita maxima genomic sequences silicoDArT
580	is20583320	TGCAGAACACGTAATCAAAACTCCCCCCAACTTTTTATTTTATTTATTACAGATCGGAAGAGCGGTTCA	47	40	7	1.09	Cucurbita maxima genomic sequences silicoDArT
581	is20583321	TGCAGAAGAAAGGAAAAAAAAATTCACGTTTTTTTCGCTTTTGGGAAGGGAGGATTACAGATCGGAAGA	49	39	6	1.85	Cucurbita maxima genomic sequences silicoDArT
582	is20583359	TGCAGATCTACGCCATGTTTTTTTACCTTTACAGATCGGAAGAGCGGTTCAGCAGGAATGCCGAGACCG	39	49	6	0.60	Cucurbita maxima genomic sequences silicoDArT
583	is20583360	TGCAGATGATTTGTATTTTTTTCCATTTCTTTTCCTATTTATATGTTTTTTACAGATCGGAAGAGCGGT	51	36	7	3.61	Cucurbita maxima genomic sequences silicoDArT
584	is20583378	TGCAGCAATAACACAAAATTTTACATAAAATAAGAAGAAGATTTTCATTTTACAGATCGGAAGAGCGGT	42	50	2	0.29	Cucurbita maxima genomic sequences silicoDArT
585	is20583397	TGCAGCGATCTCCTGACTGTCGTTTACAGATCGGAAGAGCGGTTCAGCAGGAATGCCGAGACCGATCTC	44	46	4	0.01	Cucurbita maxima genomic sequences silicoDArT
586	is20583413	TGCAGGAAAACCTACTCCATGAGATCTTACAGATCGGAAGAGCGGTTCAGCAGGAATGCCGAGACCGAT	41	49	4	0.30	Cucurbita maxima genomic sequences silicoDArT
587	is20583423	TGCAGGCCCTGGAGAAGCAACAGTTTTTACAGATCGGAAGAGCGGTTCAGCAGGAATGCCGAGACCGAT	44	43	7	0.16	Cucurbita maxima genomic sequences silicoDArT
588	is20583425	TGCAGGCTACCAATTCAAAAAATGAAAAAAAAAAAAAAAGTGAAAGTAAATGATATTACAGATCGGAAG	39	49	6	0.60	Cucurbita maxima genomic sequences silicoDArT
589	is20583432	TGCAGGTATATGATAGACCCTTACAGATCGGAAGAGCGGTTCAGCAGGAATGCCGAGACCGATCTCGTA	49	42	3	1.07	Cucurbita maxima genomic sequences silicoDArT
590	is20583457	TGCAGTCTCTCTCTCTGCGACTGCTCTTACAGATCGGAAGAGCGGTTCAGCAGGAATGCCGAGACCGAT	41	50	3	0.42	Cucurbita maxima genomic sequences silicoDArT
591	is20583460	TGCAGTGAAAACCTTATTTTACTTTACAGATCGGAAGAGCGGTTCAGCAGGAATGCCGAGACCGATCTC	37	51	6	1.44	Cucurbita maxima genomic sequences silicoDArT
592	is20583464	TGCAGTGCAAATTACCCACATGAACGATTACAGATCGGAAGAGCGGTTCAGCAGGAATGCCGAGACCGA	46	42	6	0.52	Cucurbita maxima genomic sequences silicoDArT
593	is20583471	TGCAGTGGAGATCCTTAGATTGAGTCCTCTTTGTCCATGTCTTTTTACAGATCGGAAGAGCGGTTCAGC	41	48	5	0.20	Cucurbita maxima genomic sequences silicoDArT
594	is20583491	TGCAGTTTTTTTCTTTTTCTTTTTCTTTTTACAGATCGGAAGAGCGGTTCAGCAGGAATGCCGAGACCG	44	45	5	0.04	Cucurbita maxima genomic sequences silicoDArT
595	is20583496	TGCAGAAAATATGGTAGCAAACCAATAAACAAATCAAAACTAAATCAACTCCTAACTATAAAGAGATTT	40	46	8	0.13	Cucurbita maxima genomic sequences silicoDArT
596	is20583497	TGCAGAAAATGTGCAATGAATAATATAACTTTGGGTAGAAACATGCACACAGCAAGAGATGACCCAAAC	43	45	6	0.01	Cucurbita maxima genomic sequences silicoDArT
597	is20583498	TGCAGAAACAACACAAGAAAGCAACAAAAAAAAGTCATAATTGGGCACCACGAAGAGATAGCCAAAGCA	41	46	7	0.06	Cucurbita maxima genomic sequences silicoDArT
598	is20583548	TGCAGATGTGGGCTACTGGGCTGAGGCAGAACTTGCATGACCAGTGATTCGGGTTTGTAGAAGCGACCG	42	43	9	0.03	Cucurbita maxima genomic sequences silicoDArT
599	is20583550	TGCAGATTAGCTCTCCGTGTAAAATATTAGACAGATTGATTGTATTGGGTGAATTATCTGAGTGTTGCT	44	40	10	0.52	Cucurbita maxima genomic sequences silicoDArT
600	is20583564	TGCAGCAGATGGGAAAATATAGATGTACATTGATGTATATAGTGGGTTTTTCTAGAGACAATACCTGTA	42	47	5	0.06	Cucurbita maxima genomic sequences silicoDArT
601	is20583566	TGCAGCAGCCCCATTTTGTGCACCATTTTTTAGGGCTCCTTCTGCCATTGCCTCTTCTTAGGATTGTTT	39	46	9	0.22	Cucurbita maxima genomic sequences silicoDArT
602	is20583582	TGCAGCCTCCTCTCTGTCAGACCTCATGTCGCTCCGTTCTGGGCCTCACACCTAAATCCAATCCCCACT	45	39	10	0.89	Cucurbita maxima genomic sequences silicoDArT
603	is20583609	TGCAGGCATTTTGGTGATTATTTCTGTAAAATCCTATCTCATATTTTCTTTTCCTTTATCCTAAGAAAT	47	38	9	1.60	Cucurbita maxima genomic sequences silicoDArT
604	is20583630	TGCAGTAGTTTGCTTTTATTATCTAAAGAAGCAATTTGCTTCCATTTTTACGCTACGACTCATATGGTT	45	42	7	0.38	Cucurbita maxima genomic sequences silicoDArT
605	is20583698	TGCAGCAAAATTACTAGCATGCATGCAATCCAAGCAAATCCTACAAGTAATTCTTCTTACAGATCGGAA	43	42	9	0.16	Cucurbita maxima genomic sequences silicoDArT
606	is20583707	TGCAGCCCTTGCAGCCTCTTGTACTTTTTTTGTGATTGACATCCTTACAGATCGGAAGAGCGGTTCAGC	45	42	7	0.38	Cucurbita maxima genomic sequences silicoDArT
607	is20583712	TGCAGCTGAGAGAGTGGGTCGTCTAGACTGAAGTGAGTGAGGCTCACTGATCTACTTTACAGATCGGAA	43	42	9	0.16	Cucurbita maxima genomic sequences silicoDArT
608	is20583731	TGCAGGTTTGTTGCATACACCTTTACAGATCGGAAGAGCGGTTCAGCAGGAATGCCGAGACCGATCTCG	52	36	6	4.00	Cucurbita maxima genomic sequences silicoDArT
609	is20583739	TGCAGTCCTAGAATGTTAGTATTACAGATCGGAAGAGCGGTTCAGCAGGAATGCCGAGACCGATCTCGT	42	49	3	0.19	Cucurbita maxima genomic sequences silicoDArT
610	is20583770	TGCAGAGCCACCACTAGGCTTTTTGTAGTGTAGCAATTTTTTAGTAATCAAATACAGAGAGTATGAGTA	46	45	3	0.16	Cucurbita maxima genomic sequences silicoDArT
611	is20583775	TGCAGATTGATTGAAGGAAGAAAAAACAAAAATCACATAAATGAGTTAGAAAAAGCAACAATAAAATAA	35	50	9	1.79	Cucurbita maxima genomic sequences silicoDArT
612	is20583779	TGCAGCAAGATTTTGAACCTGAAATAAAGTGTCATATTATAGACCTTACTTTTGTCCAAAAAATAAGCA	40	46	8	0.13	Cucurbita maxima genomic sequences silicoDArT
613	is20583781	TGCAGCAGTTGATCTGACGACTTGCGCCTCGACTCGGTTGCGACCTGCACACACGTCGTCTTCTCCTTG	50	36	8	3.24	Cucurbita maxima genomic sequences silicoDArT
614	is20583789	TGCAGCTTTCCAATGGTCAACTTTTTTTTCTTTTATTTTTCAAATAATTTTGAAATAATTTTGAAAGTT	44	44	6	0.09	Cucurbita maxima genomic sequences silicoDArT
615	is20583809	TGCAGTGCGTAAAGAAGCATGACAAAATATATAATACATTGCTGTCCAAAACTGAATTGAAGTCGAGTT	35	53	6	2.65	Cucurbita maxima genomic sequences silicoDArT
616	is20583818	TGCAGTTGCTAGTGTTAGGATCGGGCAACTCGATCTAGATGAACACAAAAAGTACAATTTGAATAAGCT	37	51	6	1.44	Cucurbita maxima genomic sequences silicoDArT
617	is20583831	TGCAGATCAAACATTCCATTGCTATTACAGATCGGAAGAGCGGTTCAGCAGGAATGCCGAGACCGATCT	48	39	7	1.58	Cucurbita maxima genomic sequences silicoDArT
618	is20583848	TGCAGCTGCCGGATATGCAGTTTTTACAGATCGGAAGAGCGGTTCAGCAGGAATGCCGAGACCGATCTC	37	52	5	1.68	Cucurbita maxima genomic sequences silicoDArT
619	is20583854	TGCAGGAAAATGCTATATTCAATTTACAGATCGGAAGAGCGGTTCAGCAGGAATGCCGAGACCGATCTC	45	41	8	0.52	Cucurbita maxima genomic sequences silicoDArT
620	is20583891	TGCAGCTAAAGATTTCTGATAATTTTACTATGTATTATTCCTTTACTCGACATACTATGTAGAGGAAGG	41	45	8	0.02	Cucurbita maxima genomic sequences silicoDArT
621	is20583913	TGCAGTGGAACCCTTAGATCTCCGTAATTGAGTCTTCTTTGTATTTTTGGCATTGTATCCTGTATTTGG	38	51	5	1.17	Cucurbita maxima genomic sequences silicoDArT
622	is20583915	TGCAGTTACATTCACAATCACAAGAAGAAGAAGAAGAAGAAGAAGAAGAAGGCCAAATGTTAGGCACGG	39	49	6	0.60	Cucurbita maxima genomic sequences silicoDArT
623	is20583920	TGCAGTTGCACGACTCTTGTTGCCAACAAACGCTACCTCATGCTTTTAGCAAATAAAGAATAGCAAGAA	34	51	9	2.42	Cucurbita maxima genomic sequences silicoDArT
624	is20583934	TGCAGAGCCAAGCCGTTTACAGATCGGAAGAGCGGTTCAGCAGGAATGCCGAGACCGATCTCGTATGCC	40	46	8	0.13	Cucurbita maxima genomic sequences silicoDArT
625	is20583936	TGCAGATATTTTAGGCTGCAATTTTTTTTTTACAGATCGGAAGAGCGGTTCAGCAGGAATGCCGAGACC	45	43	6	0.26	Cucurbita maxima genomic sequences silicoDArT
626	is20583946	TGCAGCCTCTTTTCCTTCAAATTACAGATCGGAAGAGCGGTTCAGCAGGAATGCCGAGACCGATCTCGT	53	38	3	3.50	Cucurbita maxima genomic sequences silicoDArT
627	is20583947	TGCAGCGGATTATTTGACCCTTATTTACAGATCGGAAGAGCGGTTCAGCAGGAATGCCGAGACCGATCT	43	47	4	0.02	Cucurbita maxima genomic sequences silicoDArT
628	is20583948	TGCAGCGGGCTAGTTTTTACAGATCGGAAGAGCGGTTCAGCAGGAATGCCGAGACCGATCTCGTATGCC	39	49	6	0.60	Cucurbita maxima genomic sequences silicoDArT
629	is20583949	TGCAGCTTCCAACTTGATACTAGTTACAGATCGGAAGAGCGGTTCAGCAGGAATGCCGAGACCGATCTC	41	48	5	0.20	Cucurbita maxima genomic sequences silicoDArT
630	is20583967	TGCAGTTCATTAGAGGATTTTTTTTACTTCCCTACTAAGATGTTGTGATCTTGACTTGTATAAGCAATC	43	44	7	0.03	Cucurbita maxima genomic sequences silicoDArT
631	is20584374	TGCAGATCAAAATGTCACCGGTCATCAATTCAAACCCGATTGGGCCTTTTCACTCATTTTTATTTTCTT	40	46	8	0.13	Cucurbita maxima genomic sequences silicoDArT
632	is20584376	TGCAGATCAACCCGCCTTGTGTCTAAATCGCACTTTTGATGGCAGCAGACTTGCAATTGTGCGGCACTC	39	46	9	0.22	Cucurbita maxima genomic sequences silicoDArT
633	is20584393	TGCAGATCCTCATACCATAATACCACCATTTATTTGGCCAACCTTGCGCAAGACAAGTTTGTAGGGAGT	48	38	8	1.87	Cucurbita maxima genomic sequences silicoDArT
634	is20584434	TGCAGATGTGGTTGTTCCCGCTGCTGCTGCTGCTGCTGCTATTCCGCCTCCCTCCAGTGTCGAGTGGAC	46	44	4	0.26	Cucurbita maxima genomic sequences silicoDArT
635	is20584635	TGCAGCCATGTTGAAGGCACAAATTGTTTCCATTGAGTTTCCTTCGACTTTTCTAACTCCTTTTACAGA	46	40	8	0.88	Cucurbita maxima genomic sequences silicoDArT
636	is20584709	TGCAGCGGCGGCGGCAATGGCGCATTGGCATCGAAACCAATCACCGCCATAAAAGAGAAAAGAAGAGGT	44	44	6	0.09	Cucurbita maxima genomic sequences silicoDArT
637	is20584863	TGCAGGAAGCGAAGGAGGATCAATCCTTATCACCGTGGCTGTGCTACCATCACTGACTGCACTCGATTC	39	46	9	0.22	Cucurbita maxima genomic sequences silicoDArT
638	is20584889	TGCAGGACCGCTAACAAAAGGAATCATATTGAAAACACCATTTTTTTTTTATTTTTTATTTTTTACAGA	42	44	8	0.01	Cucurbita maxima genomic sequences silicoDArT
639	is20584908	TGCAGGAGGATACGTAGAGAGCCATAATAGAAACCATTGACAAGGAAACCAAGACATGATTGGCTGAGT	41	45	8	0.02	Cucurbita maxima genomic sequences silicoDArT
640	is20584978	TGCAGTCTTGCTCTTTCCCAAGTTCCGTTTTGGATGGAAGATGTGTATTCATGTCATACCTCAGAAACC	44	46	4	0.01	Cucurbita maxima genomic sequences silicoDArT
641	is20585003	TGCAGGGCTTCATGCTAAGTTCTGTAGATAGGATAGGAAGATTATTGTTTCGATGAAAAAAATCTCTAT	42	48	4	0.11	Cucurbita maxima genomic sequences silicoDArT
642	is20585026	TGCAGGGTTCTATTGGCGTGCACATGTCTCGTCCCTTTTTTAGTTTTTTTTTCCTTCATTTTTTTATTT	41	47	6	0.12	Cucurbita maxima genomic sequences silicoDArT
643	is20585156	TGCAGTCAAGATTTGAACCTGGATTCCAAAGATTAGAAATTGTCAATATGCTACAAAGTCGAGAAAAAT	36	53	5	2.27	Cucurbita maxima genomic sequences silicoDArT
644	is20585173	TGCAGTCCAACCAACTAAGATTAGTTGTAAATTCTAGTTAGGTCAATGGTATTATCAACCCAACCAACT	47	40	7	1.09	Cucurbita maxima genomic sequences silicoDArT
645	is20585191	TGCAGTCGTAAAAAACGTTCAATCATTTACTCGATTTTGATTCCTAAACAATTCACACTACGACCGTGA	41	46	7	0.06	Cucurbita maxima genomic sequences silicoDArT
646	is20585266	TGCAGTGTCGATCCATGATCCCAAACAAGCATTATGCACCTTCCTGCATACAGGGAAGCACCAAACTCA	46	44	4	0.26	Cucurbita maxima genomic sequences silicoDArT
647	is20585440	TGCAGCGTGTCACGGTCATGCTCGTTCAAGGCATGTTGCCAATGGCCGCATGCTCATGACAAACCCAAC	44	41	9	0.38	Cucurbita maxima genomic sequences silicoDArT
648	is20585443	TGCAGGCACGCGGGCCGCAAGTCTAGGTTGAGCTTACTAAAGAAGAAATTGCACAAAAAAAAAACCAAA	50	38	6	2.47	Cucurbita maxima genomic sequences silicoDArT
649	is20585494	TGCAGACTTCGACCATGTTACAGATCGGAAGAGCGGTTCAGCAGGAATGCCGAGACCGATCTCGTATGC	36	52	6	2.00	Cucurbita maxima genomic sequences silicoDArT
650	is20585573	TGCAGCCAAAACTACAGCCGAAGTCCTAAAAGCGTACGTTACAGATCGGAAGAGCGGTTCAGCAGGAAT	47	40	7	1.09	Cucurbita maxima genomic sequences silicoDArT
651	is20585645	TGCAGGTCAGTATTTTTTTTTTTGACAATCATTACAGATCGGAAGAGCGGTTCAGCAGGAATGCCGAGA	44	37	13	1.12	Cucurbita maxima genomic sequences silicoDArT
652	is20585674	TGCAGTCCATGTTCTTATACAGAGATACTTTTTTCCAAGGAGATGTAGTTACAGATCGGAAGAGCGGTT	51	36	7	3.61	Cucurbita maxima genomic sequences silicoDArT
653	is20585683	TGCAGTGATGTGACAGAAAGTGAATTACAGATCGGAAGAGCGGTTCAGCAGGAATGCCGAGACCGATCT	47	42	5	0.68	Cucurbita maxima genomic sequences silicoDArT
654	is20585686	TGCAGTGGTTACTAAGAGTGAAGAATCTCTAAGAAAAGAAAGCTTTTACAGATCGGAAGAGCGGTTCAG	45	44	5	0.16	Cucurbita maxima genomic sequences silicoDArT
655	is20585780	TGCAGAAGTCGGACCTTGATTTGAAAGCTGCCATATAAACAAACAAACAAATGTTCCCACTCATTTATT	39	48	7	0.45	Cucurbita maxima genomic sequences silicoDArT
656	is20585877	TGCAGGTTGTTCGTTTGACTCATCCAATTCTAATGTGAATCCATTAGTATGGGTGCAGGTTTACATTCG	44	45	5	0.04	Cucurbita maxima genomic sequences silicoDArT
657	is20585936	TGCAGATATACTATTTGCTCTCATTTCAGAACGTAGGATCTTGAATTTTTACAGATCGGAAGAGCGGTT	51	36	7	3.61	Cucurbita maxima genomic sequences silicoDArT
658	is20585965	TGCAGCTTTCTCTCTCTCTCTCTCTCTCTCTCTCTCTCTCTCTCATGGCGGCAGCCATTACAGATCGGA	38	51	5	1.17	Cucurbita maxima genomic sequences silicoDArT
659	is20585970	TGCAGGCAATTAGATGTTGGAAAAAAAAAAAAAAATGTTTTACAGATCGGAAGAGCGGTTCAGCAGGAA	52	39	3	2.76	Cucurbita maxima genomic sequences silicoDArT
660	is20586053	TGCAGTGAAAGCAGCCCTTCAACTTGAGTGGATTGGACGGCGCAGCGGCTATTATTCGGCTCGATTTTT	41	45	8	0.02	Cucurbita maxima genomic sequences silicoDArT
661	is20586067	TGCAGAATTTGTTTTTTTTTTTGTTGTTATCGTTACAGATCGGAAGAGCGGTTCAGCAGGAATGCCGAG	39	51	4	0.94	Cucurbita maxima genomic sequences silicoDArT
662	is20586104	TGCAGAATAGCTCTATAACTCAGCTAAGAAACAAAAAGAAACGAGAAAAGAGAGGCAAATAGTTACAGA	46	43	5	0.38	Cucurbita maxima genomic sequences silicoDArT
663	is20586153	TGCAGGCGTAGGGCGTGGAGGAGGAGGAGGAGGAGGAGGAGGAGCATGATGATGATGTTGTTGTTGTTT	52	37	5	3.56	Cucurbita maxima genomic sequences silicoDArT
664	is20586199	TGCAGTTTCTTCTTCTCACAATTCCCTTCGAGGCGATCGGAAAATAAAGAAATATTTACAGATCGGAAG	48	42	4	0.86	Cucurbita maxima genomic sequences silicoDArT
665	is20586204	TGCAGAGGATCAAACTCGCGGGAATAATCACCACTCTACAACGACGACTTTCGAAAAATATAATATTTG	45	43	6	0.26	Cucurbita maxima genomic sequences silicoDArT
666	is20586206	TGCAGAGGTTCAAACTCGCGGGAATAATCACCACTCTACAACGATGACTTTCGAAAAATATAATATTAG	41	47	6	0.12	Cucurbita maxima genomic sequences silicoDArT
667	is4926744	TGCAGTCAACAACAATGACATCTCAACAGTATGGTCTTTTTTTTTGTGTATGTTCTTTGCTTTGTTCTT	43	46	5	0.00	Cucurbita maxima genomic sequences silicoDArT
668	is4926766	TGCAGCACTGACCATGCAAAACAGACTGTAATATGCATGCGTCTTCGGCCGTGCTTGACATTGCTAATG	44	43	7	0.16	Cucurbita maxima genomic sequences silicoDArT
669	is4926830	TGCAGTTTTCTTTATTTAGTTTTTTCACGTTTTTACTCAAATTAGTTAGTTACAGATCGGAAGAGCGGT	51	36	7	3.61	Cucurbita maxima genomic sequences silicoDArT
670	is4927005	TGCAGATAAATTGGAGGATGATAAGGATCAGGAGGAGAAGGAGAAGGAGAAGGAGAATGAGAATGAGAC	46	42	6	0.52	Cucurbita maxima genomic sequences silicoDArT
671	is4927034	TGCAGGCAGTGAGTTACGCGTAATAATTTGAAATGTTTATAAATGATTGTAATTTACAGATCGGAAGAG	41	49	4	0.30	Cucurbita maxima genomic sequences silicoDArT
672	is4927154	TGCAGGTGCGATACCAAGGCAGAAAGAAATTGGCAGAACAGAGGCCCCGTGTGAAGGGACAGTTCGTGA	45	43	6	0.26	Cucurbita maxima genomic sequences silicoDArT
673	is4927197	TGCAGCACGCCTATTGTAACGACCCAAAATTTTCTAATTACAGATCGGAAGAGCGGTTCAGCAGGAATG	45	41	8	0.52	Cucurbita maxima genomic sequences silicoDArT
674	is4927496	TGCAGGAAAACGTTTTAGACACCAGACTTCGAAGATGAAGCCGCATCTTGGCTAAAACTCTATCTTGGA	45	40	9	0.69	Cucurbita maxima genomic sequences silicoDArT
675	is4927785	TGCAGCAAAGATGAAGATGAAGATGAACAGTTAGCCCAAACTCCACCATTTACAAGAATTTGGTATCCT	48	38	8	1.87	Cucurbita maxima genomic sequences silicoDArT
676	is4927954	TGCAGAGCGATATCTCCTCGATCAACTTTGAGAAGCAACAATATTTTCCAAAATAGACTTTTGATCCGA	50	37	7	2.84	Cucurbita maxima genomic sequences silicoDArT
677	is4928025	TGCAGTGATACTTGGGAACCAAGCTGGTTTCTTTTTCATTTTCTTTTTCTTTGGTGACCTAACAGCTAT	39	47	8	0.33	Cucurbita maxima genomic sequences silicoDArT
678	is4928075	TGCAGTTGATGTTGGTTTTCTCACTTCGATAGTTACTATTTTAGAGCAATAAATTTTGTTTTTCACTCT	50	40	4	1.83	Cucurbita maxima genomic sequences silicoDArT
679	is4928648	TGCAGCGACCATCAACGACAACAAGTGATGTAGTAGCTCAAACCCATCACTCGTTTGTCGTCAGTCTCA	48	40	6	1.31	Cucurbita maxima genomic sequences silicoDArT
680	is4928667	TGCAGCTGGAGATCCTTGTGCAACATCCAACACATGGGTTGTAATTGGTGGTCGAGTTCGAGTTACAGA	51	35	8	4.06	Cucurbita maxima genomic sequences silicoDArT
681	is4928744	TGCAGCATCAAATGTATTACGGTTTCTTTGGGCGCCCAGGCAGACTAACTAAAATAAAAATGAATAAAG	46	41	7	0.69	Cucurbita maxima genomic sequences silicoDArT
682	is4929211	TGCAGTCATTACAAAAGAAGCTTGTTGATACCGTTCCCCATGTAGGTGGTTTACAGATCGGAAGAGCGG	46	43	5	0.38	Cucurbita maxima genomic sequences silicoDArT
683	is4929966	TGCAGGTATGATTACTAATACTAAAAGCTGAAACACATGAAAAGACTATGTTATCTTACAGATCGGAAG	42	48	4	0.11	Cucurbita maxima genomic sequences silicoDArT
684	is4931455	TGCAGGTCTCATTTGTTTTTTGTTTTGTGATTTTGGATATATGGTTCTCTAAACAATTTGGAATTTGGT	50	40	4	1.83	Cucurbita maxima genomic sequences silicoDArT
685	is4932322	TGCAGCAATCACAAAGGGAAAAAAAATCCCCTTTCATCCGGTTACAGATCGGAAGAGCGGTTCAGCAGG	46	43	5	0.38	Cucurbita maxima genomic sequences silicoDArT
686	is4932391	TGCAGTCACCCTCGACCAAGACCTAACCTAGTAGGTCATAATTGAGGAATATCCCTTGGAAAAGAAAAA	41	46	7	0.06	Cucurbita maxima genomic sequences silicoDArT
687	is4932449	TGCAGGATGAGTCATTACAATTGAACTAAACTGGTGCTTTAGTCATTGAACCTTGTCTCAATGTCATAG	43	41	10	0.25	Cucurbita maxima genomic sequences silicoDArT
688	is4932515	TGCAGCAATTTTGAAGACAATATTTTGTTGTAATTATTATCAGATCTAATTTGAGTTTTCATAACCGTT	48	40	6	1.31	Cucurbita maxima genomic sequences silicoDArT
689	is4932594	TGCAGCAAAGGTACAAAATTATGGAATGTGGCTTAGAGAAAGAATTACAGATCGGAAGAGCGGTTCAGC	48	40	6	1.31	Cucurbita maxima genomic sequences silicoDArT
690	is4932672	TGCAGATAGTTGGAATACCCACATGCACCTAATTCAATTTGCTTACAACTGCCAAGCAAAGTTATCGGT	43	40	11	0.38	Cucurbita maxima genomic sequences silicoDArT
691	is5139597	TGCAGCGCCACGGGGGACCTGCATTAGAAAATTACAGATCGGAAGAGCGGTTCAGCAGGAATGCCGAGA	37	53	4	1.93	Cucurbita maxima genomic sequences silicoDArT
692	is5139889	TGCAGATTGCATCGTTTTCGTTTTCGTTTTTGTCGTTTTTCATCTGCTTTCGGAGTGTTTTTTTTTTAC	37	51	6	1.44	Cucurbita maxima genomic sequences silicoDArT
693	is5140027	TGCAGTACATGTACTTTTTTTTTTCTTATGCGAGTGTTTCTGCTTGTATCAACTTCACAATACTTCTCA	36	52	6	2.00	Cucurbita maxima genomic sequences silicoDArT
694	is5140122	TGCAGATACATTTGCATAAAGAATATGAAATAACTACTTACAGATCGGAAGAGCGGTTCAGCAGGAATG	43	43	8	0.08	Cucurbita maxima genomic sequences silicoDArT
