# Supplementary material for: Genetic mapping of ovary colour and quantitative trait loci for carotenoid content in the fruit of Cucurbita maxima Duchesne
Source: Mol Breed. 2018 Aug 27;38(9):114. doi: 10.1007/s11032-018-0869-z (PMC6133072; doi:10.1007/s11032-018-0869-z)
Supplement: Supplementary file 7 — Values of fruit-related traits in parental lines, F1 individuals and RILs. (XLSX 25 kb) [file 11032_2018_869_MOESM7_ESM.xlsx]

## Sheet: Mapping population phenotyping
Suplementary Table S2. Values of fruit-related traits in parental lines, F1 individuals and RILs.
No.	Line nr	Ovary color	Carotenoids content (peak area per μg of fresh weight)												Chroma (a*2 + b*2)
			1st year of experiment (2014)						2nd year of experiment (2015)						2014	2015
			β-carotene	α-carotne	Lutein	Zeaxanthin	Antheraxanthin	Violaxanthin	β-carotene	α-carotne	Lutein	Zeaxanthin	Antheraxanthin	Violaxanthin
1	802 (P1)	y	43135643.3	28319070.0	36856476.7	5587770.0	7183736.7	16982213.3	48863066.7	35230840.0	80791886.7	10192700.0	6164740.0	20545686.7	82.57	82.05
2	801 (P2)	g(lg)	6041363.3	745893.3	256996.7	83850.0	97960.0	377630.0	3717093.3	471906.7	159800.0	80826.7	68233.3	180646.7	30.14	37.39
3	803 (F1)	y	n.d.	n.d.	n.d.	n.d.	n.d.	n.d.	12177120.0	2720333.3	1932446.7	377293.3	457266.7	1221680.0	-	48.61
4	L1501	y	39112110.0	20810815.0	33300145.0	5977910.0	6066595.0	14566150.0	26544746.7	21648760.0	55294546.7	9377453.3	3948046.7	9999480.0	81.32	74.30
5	L1502	g(lg)	16466836.7	4086040.0	9523306.7	1944720.0	2215103.3	6141480.0	10563346.7	2401946.7	5704900.0	1158973.3	851306.7	1681446.7	65.48	64.04
6	L1503	y	40535725.0	15228005.0	14094880.0	3258230.0	3257235.0	9017665.0	28897326.7	15214160.0	32014220.0	6313633.3	3215620.0	8202100.0	75.59	79.10
7	L1506	y	26424040.0	9249480.0	10973165.0	1850130.0	3108685.0	8263990.0	13742126.7	4330060.0	6173233.3	931873.3	1174906.7	3133426.7	71.24	75.31
8	L1507	g	15444000.0	3148583.3	857403.3	108816.7	223053.3	903316.7	6423420.0	1034893.3	445913.3	102606.7	93140.0	279720.0	36.86	52.81
9	L1508	g	45761585.0	22870295.0	23831640.0	5700610.0	7294280.0	12868005.0	15622680.0	7674126.7	22551860.0	3262580.0	2460900.0	7868226.7	72.81	79.87
10	L1509	y	37854243.3	11901076.7	20560393.3	2661560.0	2744580.0	9517603.3	31780313.3	16648213.3	46921253.3	7553240.0	5132053.3	13022580.0	83.49	78.00
11	L1510	y	20223554.9	8356528.2	6361479.5	1456520.5	551415.4	1636038.5	46646773.3	7852773.3	13416546.7	2591600.0	3420540.0	8015373.3	71.23	74.35
12	L1511	y	17742126.7	9625480.0	15693650.0	5489933.3	2168000.0	3697070.0	27470393.3	23422673.3	62620686.7	16258800.0	4173140.0	7476840.0	75.82	77.68
13	L1515	g	2577270.0	964730.0	775162.0	81664.0	243546.0	828530.0	4301120.0	639280.0	487253.3	111600.0	93593.3	271606.7	33.45	35.57
14	L1516	y	13587165.0	16793780.0	37433556.0	4594280.0	6327450.0	9525524.0	25882726.7	19776420.0	53976213.3	13527233.3	5817833.3	9350666.7	82.24	73.57
15	L1517	g	8683003.3	3894663.3	9058966.7	4067753.3	2205298.3	5640951.7	12631286.7	3235813.3	12823066.7	4464073.3	2138160.0	5822846.7	74.11	74.85
16	L1518	g	31197140.0	18358696.7	33747566.7	10236243.3	12159506.7	18802810.0	25463673.3	14052606.7	44123060.0	14433106.7	5436166.7	7765413.3	77.79	82.15
17	L1520	g(lg)	17208486.7	2553020.0	1646133.3	608246.7	650420.0	2194053.3	9595853.3	2692266.7	2593046.7	725980.0	619493.3	1346353.3	34.86	59.31
18	L1521	g	25697920.0	10074973.3	20599680.0	5757073.3	7208020.0	18124280.0	20423253.3	13275153.3	40027773.3	12167153.3	6481886.7	13936833.3	79.44	73.86
19	L1522	y	19299480.0	3293480.0	4528060.0	1461210.0	1327920.0	2491240.0	13702986.7	3742833.3	7996000.0	3836800.0	1904973.3	2577660.0	75.20	73.67
20	L1523	g	28398433.3	3917973.3	5932780.0	2659626.7	1176266.7	5601693.3	11697526.7	1831506.7	1140913.3	229826.7	491646.7	1663006.7	50.32	73.06
21	L1524	g	15669746.7	6796300.0	7146660.0	1670500.0	1422906.7	5178280.0	10723720.0	6230760.0	13776493.3	1966433.3	2141720.0	5646440.0	71.30	76.59
22	L1526	y	17946420.0	7306886.7	7319213.3	1213146.7	397720.0	1411813.3	17534493.3	10140993.3	23440866.7	4899686.7	1655653.3	3337626.7	71.25	49.28
23	L1527	y	50212033.3	31918106.7	83398646.7	10955666.7	5122320.0	18294940.0	51271300.0	35702266.7	102054440.0	27901646.7	8901793.3	17522440.0	81.59	79.73
24	L1528	y	12608713.3	1780286.7	1395946.7	122046.7	243113.3	979960.0	6753506.7	1194346.7	1660633.3	259220.0	255900.0	590146.7	46.75	72.08
25	L1529	y	7718393.3	3967706.7	6217173.3	767673.3	539253.3	1522433.3	13414006.7	9889786.7	19718860.0	3728793.3	1969493.3	4799053.3	64.40	67.44
26	L1530	g	8014980.0	1041780.0	362966.7	63140.0	102433.3	411206.7	7533120.0	1022793.3	726233.3	145080.0	265166.7	699453.3	40.24	46.27
27	L1531	g	6093926.7	781933.3	214640.0	28853.3	79326.7	313920.0	7731366.7	1283826.7	662020.0	138680.0	282153.3	849866.7	42.15	44.38
28	L1532	g	51819166.7	18089206.7	47226546.7	2200546.7	1698586.7	7574980.0	40517366.7	17484366.7	63275160.0	1550246.7	3903046.7	14911840.0	68.09	67.69
29	L1533	g	28319126.7	11190400.0	29563653.3	3480826.7	2530720.0	9124233.3	29725360.0	18639160.0	54272393.3	9372793.3	7376733.3	12276266.7	80.53	77.14
30	L1535	y	9709820.0	2875680.0	2537060.0	389850.0	360940.0	1075330.0	18137746.7	6378406.7	9132573.3	1698366.7	1521313.3	3055680.0	32.49	50.05
31	L1538	g	29251260.0	5373986.7	5442593.3	432846.7	942833.3	3491860.0	26580640.0	3264540.0	6505540.0	827086.7	1214046.7	3570013.3	63.33	71.96
32	L1539	g	2502250.0	1074660.0	234090.0	68710.0	93220.0	241220.0	7067146.7	1106253.3	1458306.7	458066.7	472926.7	908573.3	47.94	44.88
33	L1540	g	5574320.0	1430430.0	516460.0	81250.0	103940.0	249250.0	5372266.7	851433.3	918053.3	170400.0	134700.0	267066.7	41.60	45.28
34	L1541	g(lg)	6278046.7	1963026.7	2624086.7	461180.0	298726.7	597353.3	3919466.7	1294906.7	4383473.3	1568980.0	456086.7	628413.3	40.95	51.25
35	L1542	y	14574100.0	3290120.0	2371973.3	330533.3	614160.0	1933593.3	7842240.0	1598420.0	1262153.3	259406.7	273953.3	734746.7	48.21	67.40
36	L1543	y	23459100.0	9124013.3	15916453.3	2567780.0	1522860.0	3828693.3	17393086.7	9202373.3	17078440.0	2821326.7	1587860.0	3932040.0	68.76	69.88
37	L1544	y	30807406.7	7715540.0	8421500.0	735560.0	829313.3	3004780.0	30782920.0	3906313.3	4926633.3	1122166.7	1320693.3	3776680.0	69.53	67.67
38	L1546	y	23339153.3	6059873.3	7642380.0	951740.0	929013.3	2637093.3	21620713.3	3674226.7	5811300.0	1228786.7	1026526.7	2422773.3	63.56	73.47
39	L1548	g(lg)	28815186.7	9137860.0	11805426.7	951886.7	1083293.3	4430346.7	20699986.7	8570526.7	18557160.0	2707413.3	2232533.3	6335993.3	78.04	69.98
40	L1549	y	61934660.0	19399533.3	51585773.3	4169280.0	3924520.0	14115040.0	24391520.0	12994320.0	31532666.7	7424353.3	2683453.3	4613366.7	76.96	76.96
41	L1551	g(lg)	9006320.0	1872700.0	1608993.3	304920.0	381933.3	1246806.7	5714686.7	1546586.7	1201393.3	298633.3	199846.7	495046.7	40.58	60.43
42	L1552	y	43801606.7	13317880.0	40080340.0	8887973.3	4261500.0	10841886.7	29140140.0	11497573.3	37863880.0	13093780.0	4269480.0	7715060.0	79.38	79.38
43	L1555	g	6520530.0	1866300.0	595050.0	108260.0	193430.0	602930.0	6139053.3	1523440.0	787206.7	262240.0	310773.3	660133.3	43.16	51.79
44	L1556	y	43388173.3	14162433.3	11943440.0	1976380.0	1780126.7	5020960.0	19467253.3	9832800.0	17820986.7	2758446.7	1649493.3	3995060.0	75.81	76.89
45	L1557	y	21042453.3	10908326.7	30719646.7	4331986.7	1693040.0	4748400.0	12502213.3	12849180.0	39888966.7	14376260.0	2002193.3	3218780.0	68.60	78.29
46	L1558	g(lg)	18283213.3	5614640.0	7997720.0	1297766.7	1454973.3	4116000.0	10894193.3	7438273.3	14609473.3	5958086.7	1727866.7	2959186.7	63.39	62.75
47	L1559	g(lg)	4928250.0	1308490.0	381520.0	37310.0	81220.0	276700.0	4783873.3	1590660.0	355373.3	93586.7	87000.0	206233.3	31.74	43.69
48	L1560	y	18618890.0	7275170.0	23020560.0	3290320.0	2247280.0	4491070.0	29616820.0	11895260.0	32470293.3	8049826.7	3940060.0	9381226.7	61.42	76.18
49	L1561	y	49195773.3	18038680.0	44235266.7	5194600.0	4198073.3	14250286.7	59452986.7	26627746.7	57899400.0	13316280.0	5288380.0	12085446.7	82.32	78.46
50	L1562	y	46250960.0	37496573.3	104197686.7	15930226.7	4720706.7	12524360.0	27404020.0	42472746.7	82217120.0	45048213.3	3042560.0	5356733.3	81.92	81.92
51	L1564	y	45206386.7	19933033.3	63321800.0	6840680.0	5428940.0	21891453.3	39219033.3	22914640.0	73647333.3	15143840.0	7958173.3	19968786.7	79.42	83.43
52	L1565	g	7826820.0	2843446.7	2503653.3	439273.3	501093.3	1384780.0	8171053.3	3428626.7	2971993.3	554906.7	584280.0	1694746.7	51.02	55.98
53	L1566	g	26321900.0	3368770.0	3874150.0	558130.0	1205230.0	3164730.0	14154680.0	3269760.0	8871980.0	2824020.0	1815106.7	3492073.3	57.10	60.92
54	L1567	g	19174186.7	6689860.0	16736260.0	1367193.3	1486120.0	6371420.0	12710966.7	5897686.7	21263460.0	2778513.3	2055760.0	4568060.0	58.89	57.70
55	L1568	y	24769066.7	3948246.7	5155513.3	597993.3	935620.0	2996606.7	12700406.7	3092520.0	1243700.0	665426.7	575873.3	1246160.0	51.31	61.67
56	L1569	g	49297060.0	16502160.0	41802180.0	4853180.0	5050306.7	16630760.0	42052886.7	23925873.3	65532140.0	15313206.7	5854060.0	13647540.0	77.94	79.05
57	L1570	g	17479766.7	1947413.3	1988973.3	232560.0	518246.7	1882480.0	18304560.0	2139400.0	3749886.7	629400.0	1352320.0	2998433.3	62.95	64.00
58	L1571	y	21396186.7	4177693.3	3821346.7	482466.7	430680.0	1239613.3	21440213.3	4649720.0	4222206.7	786000.0	948106.7	2426873.3	61.15	55.87
59	L1572	y	7965720.0	1902133.3	1006753.3	137886.7	254033.3	652546.7	11471793.3	1860253.3	1403086.7	272026.7	471373.3	1171386.7	51.66	59.72
60	L1573	g	16662340.0	2333006.7	6144926.7	1296073.3	1362920.0	4131186.7	19997580.0	4781953.3	24147800.0	5946820.0	4690060.0	10661126.7	67.97	68.83
61	L1575	g	3332553.3	608313.3	203306.7	60980.0	96293.3	298966.7	5267393.3	810333.3	276366.7	81486.7	155386.7	411046.7	32.95	47.33
62	L1576	g(lg)	16633566.7	2288760.0	1330973.3	183973.3	393166.7	1063433.3	25584526.7	4345433.3	3940206.7	893400.0	1075693.3	2036600.0	61.95	62.94
63	L1577	y	31379970.0	7059840.0	14915430.0	2254920.0	2716790.0	8090550.0	52418966.7	14987060.0	31977700.0	11580466.7	6287933.3	10149126.7	79.69	80.09
64	L1578	g(lg)	14822350.0	1948040.0	2274770.0	401390.0	509700.0	1329000.0	11643986.7	2213806.7	2113626.7	541280.0	379553.3	797053.3	54.89	59.76
65	L1579	y	4946133.3	1169720.0	501520.0	97160.0	194326.7	660960.0	8877313.3	2542026.7	777820.0	244046.7	348120.0	810680.0	42.97	42.27
66	L1580	g(lg)	18203430.0	6751980.0	14018320.0	3155000.0	1178580.0	3093170.0	17585340.0	9391466.7	23754813.3	8733646.7	2137800.0	3797806.7	69.23	70.08
67	L1581	y	36431266.7	11010233.3	25902473.3	5789046.7	2641826.7	6651693.3	22179700.0	6346540.0	8409886.7	2659846.7	1583686.7	3103040.0	70.30	66.50
68	L1582	y	9286780.0	1696986.7	1059440.0	111793.3	254726.7	944680.0	6639793.3	1201940.0	719320.0	201000.0	221693.3	624660.0	39.31	50.04
69	L1584	g	9648660.0	1952186.7	1307960.0	168466.7	393693.3	1248146.7	15088946.7	5428613.3	4160526.7	588800.0	667846.7	2051226.7	60.96	61.60
70	L1585	y	38372000.0	16385780.0	40573530.0	4862980.0	3067620.0	8716130.0	37530746.7	16708453.3	21935533.3	4681593.3	4489206.7	10419406.7	78.54	71.19
71	L1586	g	11867146.7	4520826.7	6664913.3	1804200.0	1324193.3	3032280.0	10534206.7	5532940.0	7984273.3	3550626.7	1429820.0	2645686.7	55.21	50.81
72	L1588	y	16443120.0	12554353.3	29168546.7	6934373.3	2043913.3	4782660.0	11377166.7	13278300.0	43412706.7	14702540.0	1934313.3	3092113.3	54.67	75.45
73	L1589	g	5132673.3	1336793.3	345266.7	82233.3	114780.0	321200.0	7840980.0	2209086.7	756660.0	272673.3	259066.7	559320.0	40.63	43.97
74	L1590	g	6450960.0	2156153.3	1317473.3	185006.7	269520.0	590053.3	4681653.3	1933806.7	756093.3	334133.3	212740.0	359600.0	43.02	50.80
75	L1591	y	38349900.0	12077586.7	27232986.7	3229933.3	2044280.0	6722340.0	25717573.3	10515060.0	18577746.7	4132860.0	1207040.0	2945440.0	55.28	78.13
76	L1592	y	14640740.0	1849150.0	3039820.0	180870.0	398110.0	1390770.0	4664920.0	350600.0	620640.0	85260.0	50580.0	131406.7	33.35	50.21
77	L1593	y	7568153.3	2400633.3	1096093.3	172173.3	165153.3	426573.3	6524900.0	1659773.3	562173.3	271793.3	105500.0	221246.7	41.05	40.25
78	L1594	y	26133306.7	17265346.7	68702426.7	9371893.3	5767153.3	15827966.7	18375340.0	14495300.0	37495440.0	10137360.0	3743840.0	7541340.0	77.83	72.20
79	L1595	g	7758380.0	1288560.0	509626.7	92206.7	216173.3	696573.3	8844106.7	1740206.7	975833.3	290960.0	368506.7	905633.3	57.53	47.14
80	L1596	y	10118453.3	3635486.7	2298913.3	192680.0	257560.0	853786.7	17192886.7	7591526.7	7599353.3	907800.0	676773.3	2141220.0	59.70	59.70
81	L1597	g	27265713.3	8716280.0	37368560.0	3678253.3	6309840.0	20480240.0	27899733.3	17587593.3	53267713.3	10788073.3	7207813.3	16466580.0	75.08	73.34
82	L1598	y	38480106.7	13556406.7	17872353.3	1713640.0	2195700.0	9078946.7	32062360.0	10121360.0	10345386.7	2207800.0	1747693.3	5097126.7	77.08	67.94
83	L1599	g	7924853.3	866446.7	791473.3	79166.7	164120.0	571393.3	6599093.3	806953.3	721006.7	150613.3	166606.7	446226.7	39.89	47.68
84	L1600	g	17810073.3	5189653.3	4621520.0	750960.0	1016086.7	3752946.7	11017580.0	7022053.3	10503160.0	2740773.3	1488900.0	3879586.7	70.03	66.78
85	L1601	y	39507886.7	17680700.0	42214086.7	6623326.7	4358940.0	12411080.0	21201913.3	22980420.0	74653760.0	24321573.3	3677513.3	6825260.0	78.38	77.90
86	L1603	y	16501440.0	1703366.7	1178806.7	575226.7	571580.0	1625360.0	14788346.7	2136886.7	1444373.3	503266.7	598093.3	1485940.0	46.99	46.28
87	L1606	g(lg)	34440886.7	15091646.7	27897626.7	6272980.0	4512980.0	11461280.0	19775940.0	10436573.3	28743113.3	8402386.7	4472486.7	8780320.0	75.62	68.71
88	L1607	g	14800466.7	1949986.7	1690946.7	172400.0	499746.7	1576120.0	11068526.7	1362726.7	1632900.0	526000.0	640486.7	1708840.0	52.38	61.80
89	L1608	y	24466830.0	10576940.0	21504570.0	4751230.0	1595080.0	4085290.0	16852660.0	9568373.3	33097886.7	12146320.0	2050780.0	2889133.3	79.89	75.93
90	L1609	g	20362250.0	14734550.0	32434320.0	3457150.0	2748330.0	8173830.0	21007620.0	13096740.0	50066193.3	9614020.0	3293886.7	8137126.7	82.58	70.99
91	L1611	g(lg)	14244806.7	2152346.7	2493573.3	313706.7	730820.0	2086653.3	5715006.7	846613.3	1286546.7	299366.7	165133.3	396060.0	46.61	68.44
92	L1612	g	18517593.3	2298966.7	1847560.0	193940.0	549713.3	2203433.3	10600573.3	1041973.3	1348206.7	268106.7	216700.0	556360.0	50.72	59.18
93	L1613	g(lg)	17949413.3	6470400.0	12042586.7	2895513.3	1750660.0	2945720.0	6425986.7	2789446.7	1347086.7	660426.7	272373.3	425246.7	47.75	63.81
94	L1614	y	46760726.7	23219453.3	34964360.0	7733820.0	4016760.0	9838033.3	45561206.7	33626140.0	65495473.3	21806713.3	5083846.7	8979553.3	81.63	77.02
95	L1616	y	23658660.0	9199340.0	17099633.3	2143953.3	2173600.0	5910766.7	13386666.7	1117713.3	973100.0	324520.0	402860.0	1281440.0	43.01	61.27
ovary color:
y	yellow
g(lg)	light green
g	green
