# Supplementary material for: Genetic mapping of ovary colour and quantitative trait loci for carotenoid content in the fruit of Cucurbita maxima Duchesne
Source: Mol Breed. 2018 Aug 27;38(9):114. doi: 10.1007/s11032-018-0869-z (PMC6133072; doi:10.1007/s11032-018-0869-z)
Supplement: Supplementary file 9 — Annotation of genomic regions corresponding to QTL intervals on chromosomes 2, 4 and 14. (XLSX 44 kb) [file 11032_2018_869_MOESM9_ESM.xlsx]

## Sheet: QTL chromosome 2 annotation
Suplementary Table S4. Annotation of genomic regions corresponding to QTL intervals on chromosomes 2, 4 and 14.
Gene ID	Description	Interpro
CmaCh02G013630.1	Bifunctional polymyxin resistance protein ArnA	IPR001509 (NAD-dependent epimerase/dehydratase, N-terminal domain), IPR016040 (NAD(P)-binding domain)
CmaCh02G013640.1	GDSL esterase/lipase 1	IPR013830 (SGNH hydrolase-type esterase domain)
CmaCh02G013650.1	Mitochondria isoform 2	IPR007849 (ATPase assembly factor ATP10)
CmaCh02G013660.1	Eukaryotic aspartyl protease family protein	IPR001461 (Aspartic peptidase), IPR021109 (Aspartic peptidase domain)
CmaCh02G013670.1	Serine kinase-like protein	IPR011009 (Protein kinase-like domain)
CmaCh02G013680.1	Lysosomal Pro-X carboxypeptidase, putative	IPR008758 (Peptidase S28), IPR029058 (Alpha/Beta hydrolase fold)
CmaCh02G013690.1	RING/U-box protein	IPR013083 (Zinc finger, RING/FYVE/PHD-type)
CmaCh02G013700.1	Unknown protein
CmaCh02G013710.1	Unknown protein
CmaCh02G013720.1	Acyl-CoA N-acyltransferase with RING/FYVE/PHD-type zinc finger protein	IPR013083 (Zinc finger, RING/FYVE/PHD-type), IPR016181 (Acyl-CoA N-acyltransferase)
CmaCh02G013730.1	Cyclin-dependent kinases regulatory subunit	IPR000789 (Cyclin-dependent kinase, regulatory subunit)
CmaCh02G013740.1	Unknown protein
CmaCh02G013750.1	Zinc finger family protein, C2H2-like	IPR015880 (Zinc finger, C2H2-like)
CmaCh02G013760.1	Superoxide dismutase [Cu-Zn]	IPR001424 (Superoxide dismutase, copper/zinc binding domain)
CmaCh02G013770.1	Protein SMG8	IPR019354 (Smg8/Smg9)
CmaCh02G013780.1	Unknown protein
CmaCh02G013790.1	Transcription factor FER-LIKE IRON DEFICIENCY-INDUCED TRANSCRIPTION FACTOR
CmaCh02G013800.1	Domain of Uncharacterized protein function isoform 4	IPR010369 (Protein of unknown function DUF966)
CmaCh02G013810.1	Unknown protein
CmaCh02G013820.1	Coffea canephora DH200=94 genomic scaffold, scaffold_89	IPR012862 (Protein of unknown function DUF1635)
CmaCh02G013830.1	Secondary cell wall-related glycosyltransferase family 47	IPR004263 (Exostosin-like)
CmaCh02G013840.1	Xyloglucan endotransglucosylase/hydrolase	IPR013320 (Concanavalin A-like lectin/glucanase domain), IPR016455 (Xyloglucan endotransglucosylase/hydrolase)
CmaCh02G013850.1	Myb domain protein 36, putative	IPR009057 (Homeodomain-like)
CmaCh02G013860.1	Heavy metal transport/detoxification superfamily protein	IPR006121 (Heavy metal-associated domain, HMA)
CmaCh02G013870.1	Unknown protein
CmaCh02G013880.1	ATP-binding cassette transporter	IPR003439 (ABC transporter-like), IPR027417 (P-loop containing nucleoside triphosphate hydrolase)
CmaCh02G013890.1	SAUR-like auxin-responsive protein family, putative	IPR003676 (Auxin-induced protein, ARG7)
CmaCh02G013900.1	UDP-Glycosyltransferase superfamily protein	IPR002213 (UDP-glucuronosyl/UDP-glucosyltransferase)
CmaCh02G013910.1	SNF1 protein kinase subunit beta-3	IPR006828 (Association with the SNF1 complex (ASC) domain)
CmaCh02G013920.1	Unknown protein
CmaCh02G013930.1	Unknown protein
CmaCh02G013940.1	2-phosphoglycerate kinase-related family protein	IPR027417 (P-loop containing nucleoside triphosphate hydrolase)
CmaCh02G013950.1	Trichome birefringence-like 23	IPR025846 (PMR5 N-terminal domain), IPR026057 (PC-Esterase)
CmaCh02G013960.1	Ubiquitin ligase protein cop1, putative	IPR011009 (Protein kinase-like domain), IPR015943 (WD40/YVTN repeat-like-containing domain)
CmaCh02G013970.1	Serine-threonine protein kinase, putative	IPR010632 (Domain of unknown function DUF1221), IPR011009 (Protein kinase-like domain)
CmaCh02G013980.1	Unknown protein
CmaCh02G013990.1	Unknown protein
CmaCh02G014000.1	Chromosome 3B, genomic scaffold, cultivar Chinese Spring
CmaCh02G014010.1	Unknown protein	IPR009424 (Arabinogalactan peptide, AGP)
CmaCh02G014020.1	Cox19-like CHCH family protein	IPR009069 (Cysteine alpha-hairpin motif superfamily)
CmaCh02G014030.1	Ethylene-responsive transcription factor, putative	IPR016177 (DNA-binding domain), IPR017392 (AP2/ERF transcription factor ERF/PTI6)
CmaCh02G014040.1	Receptor-like kinase	IPR001611 (Leucine-rich repeat), IPR011009 (Protein kinase-like domain), IPR013210 (Leucine-rich repeat-containing N-terminal, type 2), IPR013320 (Concanavalin A-like lectin/glucanase domain), IPR016135 (Ubiquitin-conjugating enzyme/RWD-like), IPR023313 (Ubiquitin-conjugating enzyme, active site), IPR025875 (Leucine rich repeat 4)
CmaCh02G014050.1	Unknown protein
CmaCh02G014060.1	Unknown protein
CmaCh02G014070.1	Unknown protein
CmaCh02G014080.1	Unknown protein
CmaCh02G014090.1	Unknown protein
CmaCh02G014100.1	Intracellular protein transporter USO1-like protein
CmaCh02G014110.1	Unknown protein
CmaCh02G014120.1	GDT1-like protein 1, chloroplastic	IPR001727 (Uncharacterised protein family UPF0016)
CmaCh02G014130.1	Unknown protein
CmaCh02G014140.1	Transcription factor, putative
CmaCh02G014150.1	Aluminum-activated malate transporter 9	IPR020966 (Aluminum-activated malate transporter)
CmaCh02G014160.1	Reticulon-like protein	IPR003388 (Reticulon)
CmaCh02G014170.1	Glycosyl hydrolase family 5 protein	IPR017853 (Glycoside hydrolase superfamily)
CmaCh02G014180.1	Glycosyl hydrolase family 5 protein	IPR000772 (Ricin B lectin domain), IPR017853 (Glycoside hydrolase superfamily)
CmaCh02G014190.1	Late embryogenesis abundant (LEA) hydroxyproline-rich glycoprotein family	IPR004864 (Late embryogenesis abundant protein, LEA-14), IPR013783 (Immunoglobulin-like fold)
CmaCh02G014200.1	Late embryogenesis abundant hydroxyproline-rich glycofamily protein, putative	IPR004864 (Late embryogenesis abundant protein, LEA-14)
CmaCh02G014210.1	Respiratory burst oxidase protein A	IPR000778 (Cytochrome b245, heavy chain), IPR011992 (EF-hand domain pair), IPR013130 (Ferric reductase transmembrane component-like domain), IPR017938 (Riboflavin synthase-like beta-barrel)
CmaCh02G014220.1	Sumo ligase, putative	IPR004181 (Zinc finger, MIZ-type), IPR013083 (Zinc finger, RING/FYVE/PHD-type), IPR027229 (E3 SUMO protein ligase)
CmaCh02G014230.1	Endoglucanase	IPR001701 (Glycoside hydrolase, family 9), IPR008928 (Six-hairpin glycosidase-like)
CmaCh02G014240.1	Spo11/DNA topoisomerase VI, subunit A protein	IPR002815 (Spo11/DNA topoisomerase VI subunit A), IPR011991 (Winged helix-turn-helix DNA-binding domain)
CmaCh02G014250.1	PIN2/TERF1-interacting telomerase inhibitor 1	IPR000467 (G-patch domain)
CmaCh02G014260.1	DET1-and DDB1-associated 1	IPR018276 (Ubiquitin ligase, Det1/DDB1-complexing)
CmaCh02G014270.1	Myb-like DNA-binding domain containing protein	IPR009057 (Homeodomain-like)
CmaCh02G014280.1	40S ribosomal protein S10	IPR005326 (Plectin/S10, N-terminal)
CmaCh02G014290.1	Mitogen-activated protein kinase	IPR011009 (Protein kinase-like domain)
CmaCh02G014300.1	Transferring glycosyl group transferase	IPR006740 (Protein of unknown function DUF604)
CmaCh02G014310.1	Homeobox protein BEL1 like	IPR006563 (POX domain), IPR009057 (Homeodomain-like)
CmaCh02G014320.1	Phosphoglycerate mutase family protein	IPR001345 (Phosphoglycerate/bisphosphoglycerate mutase, active site), IPR029033 (Histidine phosphatase superfamily)
CmaCh02G014330.1	BTB/POZ domain-containing protein	IPR000210 (BTB/POZ-like)
CmaCh02G014340.1	RING finger family protein	IPR013083 (Zinc finger, RING/FYVE/PHD-type)
CmaCh02G014350.1	Zinc finger protein CONSTANS-LIKE 3, CCT domain	IPR010402 (CCT domain)
CmaCh02G014360.1	Unknown protein
CmaCh02G014370.1	Beta-adaptin-like protein	IPR009028 (Coatomer/calthrin adaptor appendage, C-terminal subdomain), IPR012295 (Beta2-adaptin/TBP, C-terminal domain), IPR013041 (Coatomer/clathrin adaptor appendage, Ig-like subdomain), IPR015151 (Beta-adaptin appendage, C-terminal subdomain), IPR016024 (Armadillo-type fold), IPR026739 (AP complex subunit beta)
CmaCh02G014380.1	RING/U-box superfamily protein, putative	IPR013083 (Zinc finger, RING/FYVE/PHD-type)
CmaCh02G014390.1	Ubiquitin-conjugating enzyme E2 5	IPR016135 (Ubiquitin-conjugating enzyme/RWD-like), IPR023313 (Ubiquitin-conjugating enzyme, active site)
CmaCh02G014400.1	Disease resistance protein (TIR-NBS class)	IPR000157 (Toll/interleukin-1 receptor homology (TIR) domain), IPR027417 (P-loop containing nucleoside triphosphate hydrolase)
CmaCh02G014410.1	Peptidase M1 family aminopeptidase N	IPR001930 (Peptidase M1, alanine aminopeptidase/leukotriene A4 hydrolase), IPR024601 (Peptidase M1, alanyl aminopeptidase, C-terminal)
CmaCh02G014420.1	BTB/POZ domain-containing protein	IPR011333 (BTB/POZ fold), IPR015943 (WD40/YVTN repeat-like-containing domain)
CmaCh02G014430.1	Signal peptide peptidase-like 2B	IPR000425 (Major intrinsic protein), IPR003137 (Protease-associated domain, PA), IPR006639 (Presenilin/signal peptide peptidase), IPR023271 (Aquaporin-like)
CmaCh02G014440.1	UDP-N-acetylmuramoyl-L-alanyl-D-glutamate--2, 6-diaminopimelate ligase	IPR005761 (UDP-N-acetylmuramoylalanyl-D-glutamate-2,6-diaminopimelate ligase)
CmaCh02G014450.1	Unknown protein
CmaCh02G014460.1	Phosphatidylinositol N-acetyglucosaminlytransferase subunit P-like protein	IPR022212 (Protein of unknown function DUF3741), IPR025486 (Domain of unknown function DUF4378)
CmaCh02G014470.1	GMP synthase [glutamine-hydrolyzing] protein	IPR001674 (GMP synthase, C-terminal), IPR004739 (GMP synthase, N-terminal), IPR022955 (GMP synthase), IPR029062 (Class I glutamine amidotransferase-like)
CmaCh02G014480.1	Unknown protein
CmaCh02G014490.1	ATP binding microtubule motor family protein	IPR001715 (Calponin homology domain), IPR001752 (Kinesin motor domain), IPR027417 (P-loop containing nucleoside triphosphate hydrolase), IPR027640 (Kinesin-like protein)
CmaCh02G014500.1	Mitochondrial carrier protein, putative	IPR018108 (Mitochondrial substrate/solute carrier), IPR023395 (Mitochondrial carrier domain)
CmaCh02G014510.1	Unknown protein
CmaCh02G014520.1	DUF3527 domain protein	IPR021916 (Protein of unknown function DUF3527)
CmaCh02G014530.1	Bromo-adjacent homology (BAH) domain-containing family protein	IPR001025 (Bromo adjacent homology (BAH) domain), IPR003618 (Transcription elongation factor S-II, central domain)
CmaCh02G014540.1	Glutamate--cysteine ligase, chloroplastic	IPR006336 (Glutamate--cysteine ligase, GCS2)
CmaCh02G014550.1	Tubulin beta chain, putative	IPR000217 (Tubulin), IPR023123 (Tubulin, C-terminal)
CmaCh02G014560.1	Kinase family protein	IPR011009 (Protein kinase-like domain), IPR011990 (Tetratricopeptide-like helical domain)
CmaCh02G014570.1	Unknown protein
CmaCh02G014580.1	Putative Holliday junction resolvase	IPR005227 (Putative transcription antitermination factor YqgF), IPR012337 (Ribonuclease H-like domain)
CmaCh02G014590.1	AT hook motif DNA-binding family protein, putative	IPR005175 (Domain of unknown function DUF296), IPR017956 (AT hook, DNA-binding motif)
CmaCh02G014600.1	Glutathione peroxidase	IPR000889 (Glutathione peroxidase), IPR012336 (Thioredoxin-like fold), IPR029759 (Glutathione peroxidase active site)
CmaCh02G014610.1	Glutathione peroxidase	IPR000889 (Glutathione peroxidase), IPR012336 (Thioredoxin-like fold), IPR029760 (Glutathione peroxidase conserved site)
CmaCh02G014620.1	Copper-transporting ATPase 1	IPR001757 (P-type ATPase), IPR023214 (HAD-like domain)
CmaCh02G014630.1	Ribosomal protein L1	IPR016094 (Ribosomal protein L1, 2-layer alpha/beta-sandwich), IPR016095 (Ribosomal protein L1, 3-layer alpha/beta-sandwich), IPR023674 (Ribosomal protein L1-like), IPR028364 (Ribosomal protein L1/ribosomal biogenesis protein)
CmaCh02G014640.1	CoA ligase	IPR000873 (AMP-dependent synthetase/ligase), IPR001926 (Tryptophan synthase beta subunit-like PLP-dependent enzyme), IPR025110 (AMP-binding enzyme C-terminal domain)
CmaCh02G014650.1	RNA-binding NOB1	IPR017117 (D-site 20S pre-rRNA nuclease Nob1)
CmaCh02G014660.1	Receptor kinase, putative	IPR001611 (Leucine-rich repeat), IPR011009 (Protein kinase-like domain), IPR013210 (Leucine-rich repeat-containing N-terminal, type 2)
CmaCh02G014670.1	Protein LURP-one-related 4	IPR025659 (Tubby C-terminal-like domain)
CmaCh02G014680.1	Protein LURP-one-related 11	IPR025659 (Tubby C-terminal-like domain)
CmaCh02G014690.1	Myosin heavy chain-related protein, putative
CmaCh02G014700.1	Myosin heavy chain-related protein, putative	IPR019448 (EEIG1/EHBP1 N-terminal domain)
CmaCh02G014710.1	Unknown protein
CmaCh02G014720.1	Remorin 2	IPR005516 (Remorin, C-terminal)
CmaCh02G014730.1	Nucleic acid-binding, OB-fold-like protein	IPR012340 (Nucleic acid-binding, OB-fold), IPR018499 (Tetraspanin/Peripherin)
CmaCh02G014740.1	Unknown protein
CmaCh02G014750.1	Methyl-CpG-binding domain-containing protein 5	IPR016177 (DNA-binding domain)
CmaCh02G014760.1	Unknown protein
CmaCh02G014770.1	winged-helix DNA-binding transcription factor family protein	IPR011991 (Winged helix-turn-helix DNA-binding domain), IPR027725 (Heat shock transcription factor family)
CmaCh02G014780.1	RHOMBOID-like 2	IPR002610 (Peptidase S54, rhomboid)
CmaCh02G014790.1	Protein IQ-DOMAIN 31	IPR000048 (IQ motif, EF-hand binding site), IPR025064 (Domain of unknown function DUF4005), IPR027417 (P-loop containing nucleoside triphosphate hydrolase)
CmaCh02G014800.1	GDSL esterase/lipase 1	IPR013830 (SGNH hydrolase-type esterase domain)
CmaCh02G014810.1	GPI transamidase subunit PIG-U	IPR009600 (GPI transamidase subunit PIG-U)
CmaCh02G014820.1	MATE efflux family protein	IPR002528 (Multi antimicrobial extrusion protein)
CmaCh02G014830.1	Sugar transporter 1	IPR005828 (General substrate transporter), IPR020846 (Major facilitator superfamily domain)
CmaCh02G014840.1	Membrane transporter D1	IPR005828 (General substrate transporter), IPR020846 (Major facilitator superfamily domain)
CmaCh02G014850.1	Ethylene-responsive transcription factor 1	IPR016177 (DNA-binding domain)
CmaCh02G014860.1	Dehydration responsive element binding transcription factor	IPR016177 (DNA-binding domain)
CmaCh02G014870.1	Coffea canephora DH200=94 genomic scaffold, scaffold_41
CmaCh02G014880.1	serine/threonine protein kinase 2	IPR011009 (Protein kinase-like domain)
CmaCh02G014890.1	SPX domain-containing membrane protein	IPR004331 (SPX, N-terminal), IPR011701 (Major facilitator superfamily), IPR020846 (Major facilitator superfamily domain)
CmaCh02G014900.1	Molybdenum cofactor sulfurase	IPR015424 (Pyridoxal phosphate-dependent transferase)
CmaCh02G014910.1	Trifunctional UDP-glucose 4,6-dehydratase/UDP-4-keto-6-deoxy-D-glucose 3,5-epimerase/UDP-4-keto-L-rhamnose-reductase RHM1	IPR016040 (NAD(P)-binding domain), IPR029903 (RmlD-like substrate binding domain)
CmaCh02G014920.1	KNOX associated	IPR005539 (ELK), IPR005540 (KNOX1), IPR005541 (KNOX2), IPR009057 (Homeodomain-like)
CmaCh02G014930.1	Protein FAM63A	IPR007518 (Protein of unknown function DUF544)
CmaCh02G014940.1	MADS box transcription factor	IPR002100 (Transcription factor, MADS-box), IPR002487 (Transcription factor, K-box)
CmaCh02G014950.1	Stay green 1	IPR024438 (Staygreen protein)
CmaCh02G014960.1	WD-repeat cell cycle regulatory protein	IPR015943 (WD40/YVTN repeat-like-containing domain)
CmaCh02G014970.1	Coffea canephora DH200=94 genomic scaffold, scaffold_41	IPR010605 (Protein of unknown function DUF1191)
CmaCh02G014980.1	Subtilisin-like serine protease, bHLH domain	IPR011598 (Myc-type, basic helix-loop-helix (bHLH) domain), IPR015500 (Peptidase S8, subtilisin-related)
CmaCh02G014990.1	40S ribosomal S13	IPR000589 (Ribosomal protein S15), IPR012606 (Ribosomal protein S13/S15, N-terminal)
CmaCh02G015000.1	Maspardin, putative	IPR026151 (Maspardin), IPR029058 (Alpha/Beta hydrolase fold)
CmaCh02G015010.1	Amine oxidase	IPR000269 (Copper amine oxidase)
CmaCh02G015020.1	Unknown protein
CmaCh02G015030.1	Coffea canephora DH200=94 genomic scaffold, scaffold_41	IPR009902 (Protein of unknown function DUF1442), IPR029063 (S-adenosyl-L-methionine-dependent methyltransferase)
CmaCh02G015040.1	S-acyltransferase	IPR001594 (Zinc finger, DHHC-type, palmitoyltransferase)
CmaCh02G015050.1	Plant protein of unknown function (DUF641)
CmaCh02G015060.1	Deoxyribodipyrimidine photo-lyase-like protein	IPR008148 (DNA photolyase, class 2)
CmaCh02G015070.1	F5O11.10 isoform 3	IPR012337 (Ribonuclease H-like domain)
CmaCh02G015080.1	Cornichon family protein	IPR003377 (Cornichon)
CmaCh02G015090.1	ATP-dependent Clp protease proteolytic subunit	IPR023562 (Clp protease proteolytic subunit /Translocation-enhancing protein TepA), IPR029045 (ClpP/crotonase-like domain)
CmaCh02G015100.1	AT hook motif DNA-binding family protein	IPR005175 (Domain of unknown function DUF296)
CmaCh02G015110.1	Bifunctional uridylyltransferase/uridylyl-removing enzyme	IPR002912 (ACT domain)
CmaCh02G015120.1	MATE efflux family protein	IPR002528 (Multi antimicrobial extrusion protein)
CmaCh02G015130.1	AT hook motif DNA-binding family protein	IPR014476 (AT-hook motif nuclear-localised protein)
CmaCh02G015140.1	ATP binding microtubule motor family protein	IPR000058 (Zinc finger, AN1-type), IPR001752 (Kinesin motor domain), IPR002653 (Zinc finger, A20-type), IPR006911 (Armadillo repeat-containing domain), IPR016024 (Armadillo-type fold), IPR027417 (P-loop containing nucleoside triphosphate hydrolase), IPR027640 (Kinesin-like protein)
CmaCh02G015150.1	Unknown protein
CmaCh02G015160.1	Protein little zipper 2
CmaCh02G015170.1	1-aminocyclopropane-1-carboxylate synthase	IPR015424 (Pyridoxal phosphate-dependent transferase)
CmaCh02G015180.1	Early nodulin 55-2, putative	IPR008972 (Cupredoxin)
CmaCh02G015190.1	Early nodulin 55-2, putative	IPR008972 (Cupredoxin)
CmaCh02G015200.1	Probable sugar phosphate/phosphate translocator	IPR000620 (EamA domain), IPR004853 (Triose-phosphate transporter domain)
CmaCh02G015210.1	Cytochrome P450 family protein	IPR001128 (Cytochrome P450)
CmaCh02G015220.1	Myb domain protein 42	IPR009057 (Homeodomain-like)
CmaCh02G015230.1	(Dimethylallyl)adenosine tRNA methylthiotransferase MiaB
CmaCh02G015240.1	Plant invertase/pectin methylesterase inhibitor superfamily protein	IPR006501 (Pectinesterase inhibitor domain)
CmaCh02G015250.1	GTP-binding elongation factor EF-Tu/EF-1A	IPR004540 (Translation elongation factor EFG/EF2), IPR005225 (Small GTP-binding protein domain), IPR027417 (P-loop containing nucleoside triphosphate hydrolase)
CmaCh02G015260.1	NAC domain-containing protein, putative	IPR003441 (NAC domain)
CmaCh02G015270.1	Tryptophan RNA-binding attenuator protein-like	IPR002838 (Mitochondrial biogenesis protein AIM24), IPR016031 (Tryptophan RNA-binding attenuator protein-like domain)
CmaCh02G015280.1	3-isopropylmalate dehydratase, small subunit	IPR011827 (Hydrolyase LeuD/HacB/DmdB), IPR015937 (Aconitase/isopropylmalate dehydratase)
CmaCh02G015290.1	Ribosomal protein L15	IPR000439 (Ribosomal protein L15e)
CmaCh02G015300.1	DNA mismatch repair protein mutS, putative	IPR000432 (DNA mismatch repair protein MutS, C-terminal), IPR007696 (DNA mismatch repair protein MutS, core), IPR027417 (P-loop containing nucleoside triphosphate hydrolase)
CmaCh02G015310.1	Inositol 2-dehydrogenase-like protein	IPR004104 (Oxidoreductase, C-terminal), IPR016040 (NAD(P)-binding domain)
CmaCh02G015320.1	Phosphatidylserine decarboxylase proenzyme 1	IPR003817 (Phosphatidylserine decarboxylase-related)
CmaCh02G015330.1	Plant protein of unknown function (DUF828) with plant pleckstrin homology-like region	IPR008546 (Domain of unknown function DUF828), IPR013666 (Pleckstrin-like, plant)
CmaCh02G015340.1	Membrane channel protein	IPR000425 (Major intrinsic protein), IPR023271 (Aquaporin-like)
CmaCh02G015350.1	Matrix metalloproteinase	IPR021190 (Peptidase M10A), IPR024079 (Metallopeptidase, catalytic domain)
CmaCh02G015360.1	Unknown protein
CmaCh02G015370.1	Nodulin MtN21/EamA-like transporter family protein	IPR000620 (EamA domain), IPR030184 (WAT1-related protein)
CmaCh02G015380.1	Zinc finger family protein, C2H2-like	IPR015880 (Zinc finger, C2H2-like)
CmaCh02G015390.1	Unknown protein
CmaCh02G015400.1	RNA-binding protein 47	IPR012677 (Nucleotide-binding alpha-beta plait domain)
CmaCh02G015410.1	Pectinesterase	IPR011050 (Pectin lyase fold/virulence factor)
CmaCh02G015420.1	Vesicle-associated protein 1-2	IPR016763 (Vesicle-associated membrane-protein-associated protein)
CmaCh02G015430.1	DEAD-box ATP-dependent RNA helicase 41	IPR001878 (Zinc finger, CCHC-type), IPR007529 (Zinc finger, HIT-type)
CmaCh02G015440.1	Autophagy-related protein	IPR004241 (Autophagy protein Atg8 ubiquitin like), IPR029071 (Ubiquitin-related domain)
CmaCh02G015450.1	L-lactate dehydrogenase	IPR001557 (L-lactate/malate dehydrogenase)
CmaCh02G015460.1	Bifunctional inhibitor/lipid-transfer protein/seed storage 2S albumin superfamily protein	IPR016140 (Bifunctional inhibitor/plant lipid transfer protein/seed storage helical domain)
CmaCh02G015470.1	Nitrate transporter NRT1.4B	IPR000109 (Proton-dependent oligopeptide transporter family), IPR020846 (Major facilitator superfamily domain)
CmaCh02G015480.1	Oxysterol-binding family protein	IPR000648 (Oxysterol-binding protein), IPR011993 (Pleckstrin homology-like domain)
CmaCh02G015490.1	C2H2-like zinc finger protein	IPR012317 (Poly(ADP-ribose) polymerase, catalytic domain)
CmaCh02G015500.1	Adenine phosphoribosyltransferase, putative	IPR029057 (Phosphoribosyltransferase-like)
CmaCh02G015510.1	Plant protein of unknown function (DUF863)	IPR008581 (Protein of unknown function DUF863, plant)
CmaCh02G015520.1	3-oxoacyl-[acyl-carrier-protein] synthase 3 B	IPR016039 (Thiolase-like)
CmaCh02G015530.1	Unknown protein
CmaCh02G015540.1	3-oxoacyl-[acyl-carrier-protein] synthase 3 B	IPR004655 (3-oxoacyl-[acyl-carrier-protein] synthase 3)
CmaCh02G015550.1	Transaldolase	IPR001585 (Transaldolase), IPR013785 (Aldolase-type TIM barrel)
CmaCh02G015560.1	Monocopper oxidase-like protein SKU5	IPR008972 (Cupredoxin)
CmaCh02G015570.1	Protein YABBY 5	IPR006780 (YABBY protein)
CmaCh02G015580.1	Unknown protein
CmaCh02G015590.1	Acyl-coenzyme A oxidase	IPR009075 (Acyl-CoA dehydrogenase/oxidase C-terminal), IPR009100 (Acyl-CoA dehydrogenase/oxidase, N-terminal and middle domain), IPR013786 (Acyl-CoA dehydrogenase/oxidase, N-terminal), IPR025151 (ELYS-like domain)
CmaCh02G015600.1	DUF1639 family protein	IPR012438 (Protein of unknown function DUF1639)
CmaCh02G015610.1	Palmitoyl-protein thioesterase	IPR002472 (Palmitoyl protein thioesterase), IPR013083 (Zinc finger, RING/FYVE/PHD-type), IPR029058 (Alpha/Beta hydrolase fold)
CmaCh02G015620.1	disease resistance protein (TIR-NBS-LRR class), putative	IPR007658 (Protein of unknown function DUF594), IPR025315 (Domain of unknown function DUF4220)
CmaCh02G015630.1	Disease resistance family protein	IPR002182 (NB-ARC), IPR027417 (P-loop containing nucleoside triphosphate hydrolase)
CmaCh02G015640.1	PPPDE thiol peptidase family protein, putative	IPR008580 (PPPDE putative peptidase domain)
CmaCh02G015650.1	Ethylene responsive transcription factor 1a	IPR016177 (DNA-binding domain)
CmaCh02G015660.1	Phospholipase A1	IPR029058 (Alpha/Beta hydrolase fold)
CmaCh02G015670.1	Nuclear RNA-binding family protein	IPR006861 (Hyaluronan/mRNA-binding protein), IPR019084 (Stm1, N-terminal)
CmaCh02G015680.1	RAN GTPase 3	IPR001806 (Small GTPase superfamily), IPR002041 (Ran GTPase), IPR002938 (Monooxygenase, FAD-binding), IPR005225 (Small GTP-binding protein domain), IPR024156 (Small GTPase superfamily, ARF type), IPR027417 (P-loop containing nucleoside triphosphate hydrolase)
CmaCh02G015690.1	GATA transcription factor 26	IPR006214 (Bax inhibitor 1-related), IPR013088 (Zinc finger, NHR/GATA-type), IPR028020 (ASX homology domain)
CmaCh02G015700.1	Unknown protein
CmaCh02G015710.1	Expansin-related protein 1	IPR007118 (Expansin/Lol pI)
CmaCh02G015720.1	Cationic amino acid transporter, putative	IPR002293 (Amino acid/polyamine transporter I), IPR029485 (Cationic amino acid transporter, C-terminal)
CmaCh02G015730.1	DNA repair endonuclease UVH1-like protein	IPR010994 (RuvA domain 2-like), IPR011335 (Restriction endonuclease type II-like)
CmaCh02G015740.1	Unknown protein
CmaCh02G015750.1	Calcineurin B-like calcium binding protein	IPR015757 (Calcineurin B protein)
CmaCh02G015760.1	Pentatricopeptide repeat-containing protein, putative	IPR002885 (Pentatricopeptide repeat)
CmaCh02G015770.1	Decapping nuclease rai1	IPR013961 (RAI1-like)
CmaCh02G015780.1	Casein kinase II subunit beta	IPR000704 (Casein kinase II, regulatory subunit)
CmaCh02G015790.1	Chromodomain-helicase-DNA-binding protein 3 homolog	IPR000330 (SNF2-related), IPR001650 (Helicase, C-terminal), IPR027417 (P-loop containing nucleoside triphosphate hydrolase)
CmaCh02G015800.1	protein serine/threonine kinases;protein kinases;ATP binding;sugar binding;kinases;carbohydrate binding	IPR011009 (Protein kinase-like domain), IPR013320 (Concanavalin A-like lectin/glucanase domain), IPR016253 (Integrin-linked protein kinase)
CmaCh02G015810.1	Putative membrane lipoprotein
CmaCh02G015820.1	Ethphon-induced protein	IPR007650 (Zf-FLZ domain)
CmaCh02G015830.1	SBP (S-ribonuclease binding protein) family protein	IPR013083 (Zinc finger, RING/FYVE/PHD-type)
CmaCh02G015840.1	Glycine-rich protein
CmaCh02G015850.1	RAN GTPase 3	IPR001806 (Small GTPase superfamily), IPR002041 (Ran GTPase), IPR005225 (Small GTP-binding protein domain), IPR006501 (Pectinesterase inhibitor domain), IPR027417 (P-loop containing nucleoside triphosphate hydrolase)
CmaCh02G015860.1	DNA binding protein, putative	IPR009057 (Homeodomain-like)
CmaCh02G015870.1	Unknown protein
CmaCh02G015880.1	Inner nuclear membrane Man1	IPR018996 (Inner nuclear membrane protein MAN1)
CmaCh02G015890.1	Two-component response regulator-like protein	IPR009057 (Homeodomain-like)
CmaCh02G015900.1	Two-component response regulator-like protein	IPR009057 (Homeodomain-like), IPR011006 (CheY-like superfamily)
CmaCh02G015910.1	Two-component response regulator-APRR2-like protein
CmaCh02G015920.1	Two-component response regulator-like protein	IPR009057 (Homeodomain-like), IPR011006 (CheY-like superfamily)
CmaCh02G015930.1	Two-component response regulator-like protein	IPR009057 (Homeodomain-like), IPR011006 (CheY-like superfamily)
CmaCh02G015940.1	Unknown protein
CmaCh02G015950.1	Tetraspanin-33	IPR018499 (Tetraspanin/Peripherin)
CmaCh02G015960.1	Ribose-phosphate pyrophosphokinase 1	IPR005946 (Ribose-phosphate diphosphokinase), IPR029057 (Phosphoribosyltransferase-like), IPR029099 (Ribose-phosphate pyrophosphokinase, N-terminal domain)
CmaCh02G015970.1	Unknown protein
CmaCh02G015980.1	Pyruvate kinase	IPR001697 (Pyruvate kinase)
CmaCh02G015990.1	Nitrate transporter 1.5	IPR000109 (Proton-dependent oligopeptide transporter family), IPR020846 (Major facilitator superfamily domain)
CmaCh02G016000.1	Glycine cleavage system h protein	IPR002930 (Glycine cleavage system H-protein)
CmaCh02G016010.1	Cytochrome P450	IPR001128 (Cytochrome P450)
CmaCh02G016020.1	Iron-sulfur cluster assembly protein (NAC)	IPR000825 (SUF system FeS cluster assembly, SufBD), IPR003441 (NAC domain)
CmaCh02G016030.1	Leucine-rich repeat-containing protein, putative	IPR001611 (Leucine-rich repeat), IPR003591 (Leucine-rich repeat, typical subtype)
CmaCh02G016040.1	lsd one like 1	IPR005735 (Zinc finger, LSD1-type)
CmaCh02G016050.1	AP-2 complex subunit mu	IPR001392 (Clathrin adaptor, mu subunit), IPR011650 (Peptidase M20, dimerisation domain), IPR012675 (Beta-grasp domain), IPR028565 (Mu homology domain)
CmaCh02G016060.1	SUPERMAN-like zinc finger protein, C2H2-like	IPR008982 (Adenovirus pIV-related, attachment domain), IPR015880 (Zinc finger, C2H2-like)
CmaCh02G016070.1	AT-hook DNA-binding family protein	IPR005175 (Domain of unknown function DUF296)
CmaCh02G016080.1	Coffea canephora DH200=94 genomic scaffold, scaffold_72
CmaCh02G016090.1	AT hook motif DNA-binding family protein	IPR005175 (Domain of unknown function DUF296), IPR017956 (AT hook, DNA-binding motif)
CmaCh02G016100.1	Mitochondrial carrier protein	IPR018108 (Mitochondrial substrate/solute carrier), IPR023395 (Mitochondrial carrier domain)
CmaCh02G016110.1	Microspore-specific promoter 2, putative
CmaCh02G016120.1	Abscisic acid receptor	IPR019587 (Polyketide cyclase/dehydrase), IPR023393 (START-like domain)
CmaCh02G016130.1	Unknown protein
CmaCh02G016140.1	bHLHTranscription factor	IPR011598 (Myc-type, basic helix-loop-helix (bHLH) domain), IPR025610 (Transcription factor MYC/MYB N-terminal)
CmaCh02G016150.1	PLATZ transcription factor family protein	IPR006734 (Protein of unknown function DUF597)
CmaCh02G016160.1	Tetraspanin family protein	IPR018499 (Tetraspanin/Peripherin)
CmaCh02G016170.1	Ring finger protein, putative	IPR013083 (Zinc finger, RING/FYVE/PHD-type)
CmaCh02G016180.1	Basic helix-loop-helix transcription factor	IPR011598 (Myc-type, basic helix-loop-helix (bHLH) domain)
CmaCh02G016190.1	Circumsporozoite protein
CmaCh02G016200.1	Ring finger protein, putative	IPR013083 (Zinc finger, RING/FYVE/PHD-type)
CmaCh02G016210.1	Zinc finger CCCH domain-containing protein 56	IPR000571 (Zinc finger, CCCH-type)
CmaCh02G016220.1	Dolichyl-diphosphooligosaccharide--protein glycosyltransferase subunit 4A	IPR018943 (Oligosaccaryltransferase)
CmaCh02G016230.1	Tetratricopeptide repeat (TPR)-like superfamily protein	IPR011990 (Tetratricopeptide-like helical domain)
CmaCh02G016240.1	Myb domain protein 107	IPR009057 (Homeodomain-like)
CmaCh02G016250.1	Cell division cycle	IPR015943 (WD40/YVTN repeat-like-containing domain)
CmaCh02G016260.1	ABC transporter B family member 2	IPR027417 (P-loop containing nucleoside triphosphate hydrolase)
CmaCh02G016270.1	Ribosome maturation factor rimM
CmaCh02G016280.1	Coffea canephora DH200=94 genomic scaffold, scaffold_253
CmaCh02G016290.1	Homeobox-leucine zipper family protein	IPR002913 (START domain), IPR009057 (Homeodomain-like), IPR023393 (START-like domain)
CmaCh02G016300.1	Unknown protein
CmaCh02G016310.1	Unknown protein
CmaCh02G016320.1	Transcription factor, putative	IPR009057 (Homeodomain-like)
CmaCh02G016330.1	Inactive poly [ADP-ribose] polymerase RCD1	IPR004170 (WWE domain), IPR012317 (Poly(ADP-ribose) polymerase, catalytic domain), IPR022003 (RST domain of plant C-terminal)
CmaCh02G016340.1	Unknown protein
CmaCh02G016350.1	NAD(P)-binding Rossmann-fold superfamily protein	IPR016040 (NAD(P)-binding domain)
CmaCh02G016360.1	Unknown protein
CmaCh02G016370.1	Acyl-(Acyl-carrier-protein): glycerol-3-phosphate acyltransferase	IPR016222 (Glycerol-3-phosphate O-acyltransferase, chloroplast)
CmaCh02G016380.1	Xyloglucan endotransglucosylase/hydrolase	IPR013320 (Concanavalin A-like lectin/glucanase domain), IPR016455 (Xyloglucan endotransglucosylase/hydrolase)
CmaCh02G016390.1	Coffea canephora DH200=94 genomic scaffold, scaffold_59	IPR008479 (Protein of unknown function DUF760)
CmaCh02G016400.1	Transcription factor	IPR004827 (Basic-leucine zipper domain), IPR012900 (G-box binding, MFMR)
CmaCh02G016410.1	Transcription factor IWS1, putative	IPR017923 (Transcription factor IIS, N-terminal)
CmaCh02G016420.1	Unknown protein
CmaCh02G016430.1	Atp-dependent RNA helicase	IPR001650 (Helicase, C-terminal), IPR014001 (Helicase superfamily 1/2, ATP-binding domain), IPR014014 (RNA helicase, DEAD-box type, Q motif), IPR027417 (P-loop containing nucleoside triphosphate hydrolase)
CmaCh02G016440.1	Phosphoribulokinase / Uridine kinase family	IPR006082 (Phosphoribulokinase), IPR027417 (P-loop containing nucleoside triphosphate hydrolase)
CmaCh02G016450.1	Inner membrane yohK	IPR007300 (CidB/LrgB family)
CmaCh02G016460.1	Unknown protein
CmaCh02G016470.1	Myb family transcription factor family protein	IPR009057 (Homeodomain-like), IPR025756 (MYB-CC type transcription factor, LHEQLE-containing domain)
CmaCh02G016480.1	MOB kinase activator-like 1	IPR005301 (MOB kinase activator family)
CmaCh02G016490.1	Cadmium induced protein AS8
CmaCh02G016500.1	Kinesin-like protein
CmaCh02G016510.1	S-adenosyl-L-methionine-dependent methyltransferases superfamily protein	IPR004159 (Putative S-adenosyl-L-methionine-dependent methyltransferase), IPR029063 (S-adenosyl-L-methionine-dependent methyltransferase)
CmaCh02G016520.1	Unknown protein
CmaCh02G016530.1	actin binding	IPR000008 (C2 domain), IPR015425 (Formin, FH2 domain), IPR029021 (Protein-tyrosine phosphatase-like)
CmaCh02G016540.1	Amino acid transporter, putative	IPR002293 (Amino acid/polyamine transporter I)
CmaCh02G016550.1	Unknown protein
CmaCh02G016560.1	Unknown protein
CmaCh02G016570.1	KOW domain-containing family protein	IPR000467 (G-patch domain)
CmaCh02G016580.1	Unknown protein
CmaCh02G016590.1	Formin-like protein	IPR015425 (Formin, FH2 domain)
CmaCh02G016600.1	Pentatricopeptide repeat-containing protein, putative	IPR002885 (Pentatricopeptide repeat)
CmaCh02G016610.1	Glucan endo-1,3-beta-glucosidase-like protein	IPR000490 (Glycoside hydrolase, family 17), IPR012946 (X8 domain), IPR017853 (Glycoside hydrolase superfamily)
CmaCh02G016620.1	Coffea canephora DH200=94 genomic scaffold, scaffold_34	IPR006502 (Protein of unknown function DUF506, plant)
CmaCh02G016630.1	PH-GRAM-GEM domain protein	IPR004182 (GRAM domain)
CmaCh02G016640.1	Unknown protein
CmaCh02G016650.1	U-box domain-containing protein 9	IPR013083 (Zinc finger, RING/FYVE/PHD-type), IPR016024 (Armadillo-type fold)
CmaCh02G016660.1	Ubiquitin-protein ligase	IPR011990 (Tetratricopeptide-like helical domain), IPR013083 (Zinc finger, RING/FYVE/PHD-type)
CmaCh02G016670.1	Unknown protein
CmaCh02G016680.1	ER lumen protein retaining receptor family protein	IPR000133 (ER lumen protein retaining receptor), IPR012463 (Ninja)
CmaCh02G016690.1	Spc97 / Spc98 family of spindle pole body (SBP) component, putative isoform 4
CmaCh02G016700.1	Wound-induced basic	IPR012643 (Wound-inducible basic)
CmaCh02G016710.1	Ethylene-responsive transcription factor-like protein	IPR016177 (DNA-binding domain)
CmaCh02G016720.1	Fork head transcription factor 1	IPR008984 (SMAD/FHA domain)
CmaCh02G016730.1	Seed nucellus-specific protein
CmaCh02G016740.1	Ubiquitin-protein ligase/zinc ion binding protein	IPR013083 (Zinc finger, RING/FYVE/PHD-type)
CmaCh02G016750.1	Unknown protein
CmaCh02G016760.1	B-cell receptor-associated protein 31-like	IPR008417 (B-cell receptor-associated protein 29/31)
CmaCh02G016770.1	ER lumen protein-retaining receptor	IPR000133 (ER lumen protein retaining receptor)
CmaCh02G016780.1	Protein XRI1-like protein
CmaCh02G016790.1	Unknown protein
CmaCh02G016800.1	RING/U-box superfamily protein, putative	IPR013083 (Zinc finger, RING/FYVE/PHD-type)
CmaCh02G016810.1	Nitrate reductase	IPR001199 (Cytochrome b5-like heme/steroid binding domain)
CmaCh02G016820.1	BTB/POZ domain-containing protein	IPR011333 (BTB/POZ fold), IPR027356 (NPH3 domain)
CmaCh02G016830.1	Unknown protein
CmaCh02G016840.1	Cyclin-dependent kinase inhibitor 3	IPR003175 (Cyclin-dependent kinase inhibitor)
CmaCh02G016850.1	BSD domain-containing protein, putative	IPR005607 (BSD)
CmaCh02G016860.1	Unknown protein
CmaCh02G016870.1	Unknown protein
CmaCh02G016880.1	Vesicle-associated membrane protein, putative	IPR001388 (Synaptobrevin), IPR011012 (Longin-like domain)
CmaCh02G016890.1	Pantoate--beta-alanine ligase	IPR003721 (Pantoate-beta-alanine ligase)
CmaCh02G016900.1	Unknown protein
CmaCh02G016910.1	Alba DNA/RNA-binding protein	IPR002775 (DNA/RNA-binding protein Alba-like)
CmaCh02G016920.1	Coffea canephora DH200=94 genomic scaffold, scaffold_11
CmaCh02G016930.1	Alba DNA/RNA-binding protein	IPR002775 (DNA/RNA-binding protein Alba-like)
CmaCh02G016940.1	U6 snRNA-associated Sm-like protein LSm5	IPR010920 (Like-Sm (LSM) domain)
CmaCh02G016950.1	3-ketoacyl-CoA thiolase 2	IPR002155 (Thiolase), IPR016039 (Thiolase-like)
CmaCh02G016960.1	Sterol 3-beta-glucosyltransferase	IPR001280 (Photosystem I PsaA/PsaB), IPR002213 (UDP-glucuronosyl/UDP-glucosyltransferase), IPR004276 (Glycosyltransferase family 28, N-terminal domain), IPR008851 (Transcription initiation factor IIF, alpha subunit)
CmaCh02G016970.1	Zinc finger protein 4, C2H2 type	IPR013087 (Zinc finger C2H2-type/integrase DNA-binding domain)
CmaCh02G016980.1	Pectate lyase	IPR011050 (Pectin lyase fold/virulence factor), IPR018082 (AmbAllergen)
CmaCh02G017000.1	Unknown protein
CmaCh02G016990.1	Coffea canephora DH200=94 genomic scaffold, scaffold_11
CmaCh02G017010.1	26S protease regulatory subunit, putative	IPR003959 (ATPase, AAA-type, core), IPR005937 (26S proteasome subunit P45), IPR027417 (P-loop containing nucleoside triphosphate hydrolase)
CmaCh02G017020.1	Zinc finger HIT domain-containing protein 3	IPR007529 (Zinc finger, HIT-type)
CmaCh02G017030.1	Plant self-incompatibility protein S1 family	IPR010264 (Plant self-incompatibility S1)
CmaCh02G017040.1	bHLH Transcription factor	IPR011598 (Myc-type, basic helix-loop-helix (bHLH) domain)
CmaCh02G017050.1	Tetraspanin family protein, putative	IPR018499 (Tetraspanin/Peripherin)
CmaCh02G017060.1	DUF3741 family protein	IPR022212 (Protein of unknown function DUF3741), IPR025486 (Domain of unknown function DUF4378)
CmaCh02G017070.1	Flavin-binding monooxygenase family protein	IPR000103 (Pyridine nucleotide-disulphide oxidoreductase, class-II), IPR020946 (Flavin monooxygenase-like)
CmaCh02G017080.1	PfkB-like carbohydrate kinase family protein	IPR002139 (Ribokinase), IPR029056 (Ribokinase-like)
Legend:
Stay green 1 protein
APRR transcription factors
CCT domain and zinc finger transcription factors
bHLH transcription factors
MYB transcription factors
DEHYDRATATION INDUCED transcription factor
MADS-BOX transcription factor
transcription factors involved in fruit ripening
chloroplast develobment and differentiation transcription factors (DET, DDB, COP, KNOX, DEAD-BOX)

## Sheet: QTL chromosome 4 annotation
Suplementary Table S4. Annotation of genomic regions corresponding to QTL intervals on chromosomes 2, 4 and 14.
Gene ID	Description	Interpro
CmaCh04G023970.1	Unknown protein
CmaCh04G023960.1	Unknown protein
CmaCh04G023950.1	Unknown protein
CmaCh04G023940.1	Calcium-binding family protein	IPR011992 (EF-hand domain pair)
CmaCh04G023930.1	UTP-glucose-1-phosphate uridylyltransferase	IPR002618 (UTP--glucose-1-phosphate uridylyltransferase family), IPR029044 (Nucleotide-diphospho-sugar transferases)
CmaCh04G023920.1	Probable receptor-like serine/threonine-protein kinase	IPR011009 (Protein kinase-like domain), IPR013320 (Concanavalin A-like lectin/glucanase domain), IPR014729 (Rossmann-like alpha/beta/alpha sandwich fold)
CmaCh04G023910.1	Histone-lysine N-methyltransferase	IPR001214 (SET domain), IPR003616 (Post-SET domain), IPR006560 (AWS domain), IPR011124 (Zinc finger, CW-type)
CmaCh04G023900.1	Wound-responsive family protein	IPR014840 (Hpc2-related domain), IPR026949 (Ubinuclein/Yemanuclein)
CmaCh04G023890.1	NAD kinase 2	IPR002504 (NAD kinase), IPR029021 (Protein-tyrosine phosphatase-like)
CmaCh04G023880.1	Keratinocyte-associated protein 2 isoform 1	IPR018614 (Uncharacterised protein family KRTCAP2)
CmaCh04G023870.1	Unknown protein
CmaCh04G023860.1	DnaJ domain protein	IPR001623 (DnaJ domain)
CmaCh04G023850.1	Amino acid transporter, putative	IPR013057 (Amino acid transporter, transmembrane domain)
CmaCh04G023840.1	Unknown protein
CmaCh04G023830.1	cyclin-dependent protein kinase 3;2	IPR013763 (Cyclin-like), IPR029507 (Cyclin A, plant)
CmaCh04G023820.1	Divalent metal cation transporter MntH	IPR001046 (NRAMP family)
CmaCh04G023810.1	Beta-galactosidase	IPR001944 (Glycoside hydrolase, family 35), IPR017853 (Glycoside hydrolase superfamily)
CmaCh04G023800.1	Beta-galactosidase	IPR001944 (Glycoside hydrolase, family 35), IPR017853 (Glycoside hydrolase superfamily)
CmaCh04G023790.1	Proteasome subunit beta type	IPR001353 (Proteasome, subunit alpha/beta), IPR029055 (Nucleophile aminohydrolases, N-terminal)
CmaCh04G023780.1	Beta-galactosidase	IPR001944 (Glycoside hydrolase, family 35), IPR017853 (Glycoside hydrolase superfamily)
CmaCh04G023770.1	Proteasome subunit beta type	IPR001353 (Proteasome, subunit alpha/beta), IPR029055 (Nucleophile aminohydrolases, N-terminal)
CmaCh04G023760.1	RING/U-box superfamily protein, putative	IPR013083 (Zinc finger, RING/FYVE/PHD-type)
CmaCh04G023750.1	NAC domain transcription factor 2	IPR003441 (NAC domain)
CmaCh04G023740.1	DNA replication factor C complex subunit 5	IPR003959 (ATPase, AAA-type, core), IPR008921 (DNA polymerase III, clamp loader complex, gamma/delta/delta subunit, C-terminal), IPR027417 (P-loop containing nucleoside triphosphate hydrolase)
CmaCh04G023730.1	40S ribosomal protein S8	IPR022309 (Ribosomal protein S8e/ribosomal biogenesis NSA2)
CmaCh04G023720.1	Eukaryotic aspartyl protease family protein	IPR001461 (Aspartic peptidase), IPR021109 (Aspartic peptidase domain)
CmaCh04G023710.1	Chloroplast thylakoid-bound ascorbate peroxidase	IPR010255 (Haem peroxidase)
CmaCh04G023700.1	Protein disulfide-isomerase	IPR005792 (Protein disulphide isomerase), IPR012336 (Thioredoxin-like fold)
CmaCh04G023690.1	Unknown protein
CmaCh04G023680.1	Two-component response regulator	IPR011006 (CheY-like superfamily)
CmaCh04G023670.1	Delta-aminolevulinic acid dehydratase	IPR001731 (Delta-aminolevulinic acid dehydratase), IPR013785 (Aldolase-type TIM barrel), IPR030656 (Delta-aminolevulinic acid dehydratase, active site)
CmaCh04G023660.1	IAA-amino acid hydrolase ILR1, putative	IPR002933 (Peptidase M20)
CmaCh04G023650.1	BTB/POZ domain-containing family protein	IPR011333 (BTB/POZ fold)
CmaCh04G023640.1	RING/U-box superfamily protein	IPR011016 (Zinc finger, RING-CH-type), IPR013083 (Zinc finger, RING/FYVE/PHD-type)
CmaCh04G023630.1	Iron-sulfur cluster-binding protein, Rieske family	IPR013626 (Pheophorbide a oxygenase), IPR017941 (Rieske [2Fe-2S] iron-sulphur domain)
CmaCh04G023620.1	Filament-like plant protein	IPR008587 (Filament-like plant protein)
CmaCh04G023610.1	Light-harvesting complex I chlorophyll A/B-binding protein	IPR022796 (Chlorophyll A-B binding protein), IPR023329 (Chlorophyll a/b binding protein domain)
CmaCh04G023600.1	Unknown protein
CmaCh04G023590.1	Coffea canephora DH200=94 genomic scaffold, scaffold_49	IPR008004 (Uncharacterised protein family UPF0503)
CmaCh04G023580.1	Adenine nucleotide alpha hydrolases-like superfamily protein	IPR014729 (Rossmann-like alpha/beta/alpha sandwich fold)
CmaCh04G023570.1	LysM-domain GPI-anchored protein 1	IPR018392 (LysM domain)
CmaCh04G023560.1	MADS box interactor-like protein, putative
CmaCh04G023550.1	Putative glutathione-specific gamma-glutamylcyclotransferase 2	IPR006840 (ChaC-like protein), IPR013024 (Butirosin biosynthesis, BtrG-like)
CmaCh04G023540.1	Nodulin MtN21/EamA-like transporter family protein	IPR000620 (EamA domain), IPR030184 (WAT1-related protein)
CmaCh04G023530.1	N-acyl-L-amino-acid amidohydrolase	IPR002933 (Peptidase M20)
CmaCh04G023520.1	Ethylene-responsive transcription factor 5	IPR016177 (DNA-binding domain)
CmaCh04G023510.1	Phosphatidylinositol-4-phosphate 5-kinase family protein	IPR003409 (MORN motif)
CmaCh04G023500.1	Rho-type GTPase-activating 1
CmaCh04G023490.1	DIS3-like exonuclease 2	IPR012340 (Nucleic acid-binding, OB-fold), IPR028591 (DIS3-like exonuclease 2)
CmaCh04G023480.1	Glycine-rich protein	IPR024491 (Selenoprotein SelK/SelG)
CmaCh04G023470.1	Flavonol synthase	IPR005123 (Oxoglutarate/iron-dependent dioxygenase), IPR026992 (Non-haem dioxygenase N-terminal domain), IPR027443 (Isopenicillin N synthase-like)
CmaCh04G023460.1	Camphor resistance CrcB family protein	IPR003691 (Putative fluoride ion transporter CrcB)
CmaCh04G023450.1	Auxin influx transport protein	IPR013057 (Amino acid transporter, transmembrane domain)
CmaCh04G023440.1	Pathogenesis-related thaumatin family protein	IPR001938 (Thaumatin), IPR005375 (Ubiquitin-fold modifier 1), IPR029071 (Ubiquitin-related domain)
CmaCh04G023430.1	Unknown protein
CmaCh04G023420.1	Pentatricopeptide repeat-containing family protein	IPR002885 (Pentatricopeptide repeat), IPR011990 (Tetratricopeptide-like helical domain)
CmaCh04G023410.1	Unknown protein
CmaCh04G023400.1	C2H2-like zinc finger protein	IPR007087 (Zinc finger, C2H2), IPR012317 (Poly(ADP-ribose) polymerase, catalytic domain)
CmaCh04G023390.1	Serine/threonine-protein kinase TIO	IPR011009 (Protein kinase-like domain)
CmaCh04G023380.1	Biotin--protein ligase	IPR004408 (Biotin--acetyl-CoA-carboxylase ligase)
CmaCh04G023370.1	Oxysterol-binding protein-related protein 1C	IPR000648 (Oxysterol-binding protein), IPR011993 (Pleckstrin homology-like domain)
CmaCh04G023360.1	Phosphatidylinositol-4-phosphate 5-kinase 1	IPR002498 (Phosphatidylinositol-4-phosphate 5-kinase, core), IPR003409 (MORN motif), IPR023610 (Phosphatidylinositol-4-phosphate 5-kinase), IPR027483 (Phosphatidylinositol-4-phosphate 5-kinase, C-terminal), IPR027484 (Phosphatidylinositol-4-phosphate 5-kinase, N-terminal domain)
CmaCh04G023350.1	Unknown protein
CmaCh04G023340.1	Nucleotide-binding, alpha-beta plait	IPR007201 (RNA recognition motif 2), IPR012677 (Nucleotide-binding alpha-beta plait domain)
CmaCh04G023330.1	Unknown protein
CmaCh04G023320.1	Nitrate reductase	IPR001199 (Cytochrome b5-like heme/steroid binding domain), IPR008335 (Eukaryotic molybdopterin oxidoreductase), IPR014756 (Immunoglobulin E-set)
CmaCh04G023310.1	Unknown protein
CmaCh04G023300.1	Zinc finger and BTB domain-containing protein 48 isoform 1	IPR012866 (Protein of unknown function DUF1644), IPR013083 (Zinc finger, RING/FYVE/PHD-type)
CmaCh04G023290.1	Unknown protein
CmaCh04G023280.1	serine/threonine protein kinase 2	IPR011009 (Protein kinase-like domain)
CmaCh04G023270.1	C-jun-amino-terminal kinase-interacting protein 3, putative
CmaCh04G023260.1	Unknown protein
CmaCh04G023250.1	Transmembrane protein 50a, putative	IPR007919 (Uncharacterised protein family UPF0220)
CmaCh04G023240.1	Phd finger protein, putative	IPR013083 (Zinc finger, RING/FYVE/PHD-type)
CmaCh04G023230.1	Unknown protein
CmaCh04G023220.1	Unknown protein
CmaCh04G023210.1	Histone acetyltransferase	IPR016181 (Acyl-CoA N-acyltransferase), IPR016197 (Chromo domain-like), IPR025995 (RNA binding activity-knot of a chromodomain)
CmaCh04G023200.1	Lysine-specific demethylase rbr-2
CmaCh04G023190.1	Unknown protein
CmaCh04G023180.1	Vacuolar sorting protein 9 domain-containing protein	IPR003123 (VPS9 domain)
CmaCh04G023170.1	Coffea canephora DH200=94 genomic scaffold, scaffold_6	IPR007650 (Zf-FLZ domain)
CmaCh04G023160.1	Aggrecan core protein
CmaCh04G023150.1	Sulfate transporter, putative	IPR001902 (Sulphate anion transporter), IPR030402 (Sulfate transporter N-terminal domain with GLY motif)
CmaCh04G023140.1	Zinc finger CCCH domain-containing 15
CmaCh04G023130.1	Eukaryotic aspartyl protease family protein	IPR001461 (Aspartic peptidase), IPR021109 (Aspartic peptidase domain)
CmaCh04G023120.1	structural constituent of ribosome	IPR000231 (Ribosomal protein L30e), IPR021410 (The fantastic four family), IPR022991 (Ribosomal protein L30e, conserved site), IPR029064 (50S ribosomal protein L30e-like)
CmaCh04G023110.1	Structural constituent of ribosome, putative	IPR021410 (The fantastic four family)
CmaCh04G023100.1	F-box and Leucine Rich Repeat domains containing protein, putative isoform 1	IPR019448 (EEIG1/EHBP1 N-terminal domain)
CmaCh04G023090.1	Unknown protein
CmaCh04G023080.1	Potassium voltage-gated channel subfamily H member 2	IPR003938 (Potassium channel, voltage-dependent, EAG/ELK/ERG), IPR020683 (Ankyrin repeat-containing domain)
CmaCh04G023070.1	Carbon-sulfur lyase	IPR011057 (Mss4-like)
CmaCh04G023060.1	Coffea canephora DH200=94 genomic scaffold, scaffold_7
CmaCh04G023050.1	Condensin complex subunit 3	IPR016024 (Armadillo-type fold), IPR025977 (Nuclear condensin complex subunit 3, C-terminal domain), IPR027165 (Condensin complex subunit 3)
CmaCh04G023040.1	Nudix hydrolase 17	IPR015797 (NUDIX hydrolase domain-like)
CmaCh04G023030.1	Cysteine-rich repeat secretory protein 60	IPR002902 (Gnk2-homologous domain)
CmaCh04G023020.1	DUF4228 domain protein	IPR025322 (Protein of unknown function DUF4228, plant)
CmaCh04G023010.1	Unknown protein
CmaCh04G023000.1	Ubiquitin-protein ligase/ zinc ion binding protein	IPR004162 (E3 ubiquitin-protein ligase SINA like), IPR013083 (Zinc finger, RING/FYVE/PHD-type)
CmaCh04G022990.1	Plastid movement impaired 2	IPR025322 (Protein of unknown function DUF4228, plant)
CmaCh04G022980.1	U-box domain-containing protein 4	IPR016024 (Armadillo-type fold)
CmaCh04G022970.1	bHLH Transcription factor	IPR011598 (Myc-type, basic helix-loop-helix (bHLH) domain)
CmaCh04G022960.1	Pentatricopeptide repeat-containing protein, putative	IPR002885 (Pentatricopeptide repeat), IPR011990 (Tetratricopeptide-like helical domain)
CmaCh04G022950.1	Serine/Threonine kinase family protein	IPR011009 (Protein kinase-like domain)
CmaCh04G022940.1	Calcium binding protein	IPR011992 (EF-hand domain pair)
CmaCh04G022930.1	DELLA domain GRAS family transcription factor GAI	IPR005202 (Transcription factor GRAS), IPR021914 (Transcriptional factor DELLA, N-terminal), IPR030006 (Transcriptional factor DELLA)
CmaCh04G022920.1	Pentatricopeptide repeat-containing family protein	IPR002885 (Pentatricopeptide repeat), IPR011990 (Tetratricopeptide-like helical domain)
CmaCh04G022910.1	Glucan endo-1,3-beta-glucosidase	IPR000490 (Glycoside hydrolase, family 17), IPR012946 (X8 domain), IPR017853 (Glycoside hydrolase superfamily)
CmaCh04G022900.1	Similarity to DNA repair protein	IPR002931 (Transglutaminase-like), IPR004583 (DNA repair protein Rad4)
CmaCh04G022890.1	ADP-ribosylation factor-like protein 8B-A	IPR003579 (Small GTPase superfamily, Rab type), IPR005225 (Small GTP-binding protein domain), IPR006689 (Small GTPase superfamily, ARF/SAR type), IPR027417 (P-loop containing nucleoside triphosphate hydrolase)
CmaCh04G022880.1	Myb domain protein 20	IPR009057 (Homeodomain-like)
CmaCh04G022870.1	Unknown protein
CmaCh04G022860.1	Eukaryotic translation initiation factor 3 subunit J	IPR013906 (Eukaryotic translation initiation factor 3 subunit J), IPR023194 (Eukaryotic translation initiation factor 3-like domain)
CmaCh04G022850.1	Endoplasmic reticulum-Golgi intermediate compartment protein 3	IPR012936 (Endoplasmic reticulum vesicle transporter, C-terminal)
CmaCh04G022840.1	Voltage-dependent L-type calcium channel subunit alpha-1F
CmaCh04G022830.1	Transcription factor, putative	IPR009057 (Homeodomain-like)
CmaCh04G022820.1	Receptor-like serine/threonine-protein kinase	IPR001611 (Leucine-rich repeat), IPR003591 (Leucine-rich repeat, typical subtype), IPR011009 (Protein kinase-like domain), IPR013210 (Leucine-rich repeat-containing N-terminal, type 2), IPR013320 (Concanavalin A-like lectin/glucanase domain), IPR025875 (Leucine rich repeat 4)
CmaCh04G022810.1	Genomic DNA, chromosome 3, P1 clone: MOJ10
CmaCh04G022800.1	Exocyst subunit exo70 family protein C2, putative	IPR004140 (Exocyst complex protein Exo70), IPR016159 (Cullin repeat-like-containing domain)
CmaCh04G022790.1	Receptor-like kinase 1	IPR001611 (Leucine-rich repeat), IPR003591 (Leucine-rich repeat, typical subtype), IPR011009 (Protein kinase-like domain), IPR013210 (Leucine-rich repeat-containing N-terminal, type 2), IPR013320 (Concanavalin A-like lectin/glucanase domain), IPR025875 (Leucine rich repeat 4)
CmaCh04G022780.1	TPX2 (Targeting protein for Xklp2) family protein	IPR009675 (TPX2)
CmaCh04G022770.1	Pre-mRNA-splicing factor 38B	IPR005037 (Pre-mRNA-splicing factor 38), IPR024767 (Pre-mRNA-splicing factor 38, C-terminal)
CmaCh04G022760.1	Unknown protein
CmaCh04G022750.1	Glutamate decarboxylase	IPR002129 (Pyridoxal phosphate-dependent decarboxylase), IPR015424 (Pyridoxal phosphate-dependent transferase)
CmaCh04G022740.1	Unknown protein
CmaCh04G022730.1	Isocitrate dehydrogenase [NADP]	IPR004790 (Isocitrate dehydrogenase NADP-dependent), IPR024084 (Isopropylmalate dehydrogenase-like domain)
CmaCh04G022720.1	DNA binding protein, putative	IPR009057 (Homeodomain-like)
CmaCh04G022710.1	Expansin A1	IPR007118 (Expansin/Lol pI)
CmaCh04G022700.1	Glutathione s-transferase, putative	IPR010987 (Glutathione S-transferase, C-terminal-like), IPR012336 (Thioredoxin-like fold)
CmaCh04G022690.1	NAC domain-containing protein 74	IPR003441 (NAC domain)
CmaCh04G022680.1	Sucrose synthase 4	IPR012820 (Sucrose synthase, plant/cyanobacteria)
CmaCh04G022670.1	Phytoene synthase	IPR002060 (Squalene/phytoene synthase)
CmaCh04G022660.1	Unknown protein
CmaCh04G022650.1	Unknown protein
CmaCh04G022640.1	RNA-binding protein, putative	IPR001876 (Zinc finger, RanBP2-type), IPR012677 (Nucleotide-binding alpha-beta plait domain)
CmaCh04G022630.1	4-coumarate:CoA ligase-like protein	IPR000873 (AMP-dependent synthetase/ligase), IPR025110 (AMP-binding enzyme C-terminal domain)
CmaCh04G022620.1	Coffea canephora DH200=94 genomic scaffold, scaffold_7
CmaCh04G022610.1	2-succinylbenzoate--CoA ligase	IPR000873 (AMP-dependent synthetase/ligase), IPR025110 (AMP-binding enzyme C-terminal domain)
CmaCh04G022600.1	2-succinylbenzoate--CoA ligase	IPR000873 (AMP-dependent synthetase/ligase), IPR025110 (AMP-binding enzyme C-terminal domain)
CmaCh04G022590.1	2-succinylbenzoate--CoA ligase	IPR000873 (AMP-dependent synthetase/ligase), IPR025110 (AMP-binding enzyme C-terminal domain)
CmaCh04G022580.1	2-succinylbenzoate--CoA ligase	IPR000873 (AMP-dependent synthetase/ligase), IPR025110 (AMP-binding enzyme C-terminal domain)
CmaCh04G022570.1	GRIP and coiled-coil domain-containing protein 1
CmaCh04G022560.1	Auxin response factor	IPR003311 (AUX/IAA protein), IPR010525 (Auxin response factor), IPR015300 (DNA-binding pseudobarrel domain)
CmaCh04G022550.1	Oxygen-evolving enhancer protein 3-1, chloroplastic	IPR008797 (Photosystem II PsbQ, oxygen evolving complex), IPR023222 (PsbQ-like domain)
CmaCh04G022540.1	Protein TIC 40, chloroplastic	IPR006636 (Heat shock chaperonin-binding)
CmaCh04G022530.1	N-alpha-acetyltransferase 30	IPR016181 (Acyl-CoA N-acyltransferase)
CmaCh04G022520.1	B3 domain transcription factor	IPR015300 (DNA-binding pseudobarrel domain)
CmaCh04G022510.1	DNA-directed RNA polymerase II subunit RPB7	IPR005576 (RNA polymerase Rpb7, N-terminal), IPR012340 (Nucleic acid-binding, OB-fold)
CmaCh04G022500.1	V-type proton ATPase subunit C	IPR004907 (ATPase, V1 complex, subunit C)
CmaCh04G022490.1	RNA-binding domain CCCH-type zinc finger protein	IPR000571 (Zinc finger, CCCH-type), IPR012677 (Nucleotide-binding alpha-beta plait domain)
CmaCh04G022480.1	Pentatricopeptide repeat-containing protein, putative	IPR002885 (Pentatricopeptide repeat), IPR011990 (Tetratricopeptide-like helical domain)
CmaCh04G022470.1	RING/U-box superfamily protein	IPR013083 (Zinc finger, RING/FYVE/PHD-type)
CmaCh04G022460.1	TCP family transcription factor	IPR005333 (Transcription factor, TCP)
CmaCh04G022450.1	Transcription factor TFIIIB component B	IPR009057 (Homeodomain-like), IPR030701 (Transcription factor TFIIIB component B'')
CmaCh04G022440.1	Prefoldin subunit 5, putative, expressed	IPR009053 (Prefoldin)
CmaCh04G022430.1	Unknown protein
CmaCh04G022420.1	Superoxide dismutase	IPR001189 (Manganese/iron superoxide dismutase)
CmaCh04G022410.1	Transmembrane 53-A	IPR008547 (Protein of unknown function DUF829, TMEM53), IPR029058 (Alpha/Beta hydrolase fold)
CmaCh04G022400.1	GRAM domain containing protein, expressed	IPR004182 (GRAM domain), IPR011993 (Pleckstrin homology-like domain)
CmaCh04G022390.1	GRAM domain-containing protein / ABA-responsive protein-related	IPR004182 (GRAM domain)
CmaCh04G022380.1	Myb family transcription factor family protein	IPR009057 (Homeodomain-like)
CmaCh04G022370.1	Unknown protein
CmaCh04G022360.1	Calcium binding protein-like	IPR011992 (EF-hand domain pair)
CmaCh04G022350.1	Protein arginine n-methyltransferase, putative	IPR025799 (Protein arginine N-methyltransferase), IPR029063 (S-adenosyl-L-methionine-dependent methyltransferase)
Legend
Phytoene synthase gene
Zinc finger transcription factors
bHLH and TCP transcription factors
MYB transcription factors
B3 transcription factors
transcription factors involved in fruit ripening
Order of genes surrounding PSY similar to watermelon QTL

## Sheet: QTL chromosome 14 annotation
Suplementary Table S4. Annotation of genomic regions corresponding to QTL intervals on chromosomes 2, 4 and 14.
Gene ID	Description	Interpro
CmaCh14G017900.1	C2H2 type zinc finger transcription factor family protein	IPR013087 (Zinc finger C2H2-type/integrase DNA-binding domain)
CmaCh14G017910.1	Unknown protein
CmaCh14G017920.1	C2H2 and C2HC zinc fingers superfamily protein, putative	IPR013087 (Zinc finger C2H2-type/integrase DNA-binding domain)
CmaCh14G017930.1	Phosphatidylinositol 4-kinase alpha
CmaCh14G017940.1	Signal transduction histidine kinase, hybrid-type, ethylene sensor	IPR009082 (Signal transduction histidine kinase, homodimeric domain), IPR011006 (CheY-like superfamily), IPR014525 (Signal transduction histidine kinase, hybrid-type, ethylene sensor), IPR029016 (GAF domain-like)
CmaCh14G017950.1	AT hook motif DNA-binding family protein	IPR005175 (Domain of unknown function DUF296)
CmaCh14G017960.1	Fatty acid oxidation complex subunit alpha	IPR001753 (Crotonase superfamily), IPR029045 (ClpP/crotonase-like domain)
CmaCh14G017970.1	Indole-3-butyric acid response 10	IPR001753 (Crotonase superfamily), IPR029045 (ClpP/crotonase-like domain)
CmaCh14G017980.1	Unknown protein
CmaCh14G017990.1	Enoyl-CoA hydratase/isomerase family protein	IPR001753 (Crotonase superfamily), IPR029045 (ClpP/crotonase-like domain)
CmaCh14G018000.1	HR-like lesion-inducing protein	IPR008637 (HR-like lesion-inducer)
CmaCh14G018010.1	2-oxoglutarate (2OG) and Fe(II)-dependent oxygenase superfamily protein, putative	IPR005123 (Oxoglutarate/iron-dependent dioxygenase), IPR026992 (Non-haem dioxygenase N-terminal domain), IPR027443 (Isopenicillin N synthase-like)
CmaCh14G018020.1	Unknown protein
CmaCh14G018030.1	2-oxoglutarate (2OG) and Fe(II)-dependent oxygenase superfamily protein, putative	IPR005123 (Oxoglutarate/iron-dependent dioxygenase), IPR026992 (Non-haem dioxygenase N-terminal domain), IPR027443 (Isopenicillin N synthase-like)
CmaCh14G018040.1	CASP-like protein	IPR006702 (Domain of unknown function DUF588)
CmaCh14G018050.1	Unknown protein
CmaCh14G018060.1	BHLH transcription factor 1	IPR011598 (Myc-type, basic helix-loop-helix (bHLH) domain)
CmaCh14G018070.1	Electron transfer flavoprotein subunit beta	IPR012255 (Electron transfer flavoprotein, beta subunit)
CmaCh14G018080.1	Ethylene-responsive transcription factor, putative	IPR016177 (DNA-binding domain)
CmaCh14G018090.1	Ethylene-responsive transcription factor	IPR016177 (DNA-binding domain)
CmaCh14G018100.1	Phosphate transporter	IPR005828 (General substrate transporter), IPR016177 (DNA-binding domain), IPR020846 (Major facilitator superfamily domain)
CmaCh14G018110.1	Phosphate transporter	IPR005828 (General substrate transporter), IPR020846 (Major facilitator superfamily domain)
CmaCh14G018120.1	serine/threonine protein kinase 2	IPR011009 (Protein kinase-like domain), IPR016253 (Integrin-linked protein kinase)
CmaCh14G018130.1	Myb domain protein 13, putative	IPR009057 (Homeodomain-like)
CmaCh14G018140.1	Pre-mRNA-splicing factor SLU7-A	IPR021715 (Pre-mRNA splicing Prp18-interacting factor)
CmaCh14G018150.1	ankyrin repeat-containing protein 2	IPR009846 (Splicing factor 3B subunit 5/RDS3 complex subunit 10), IPR013083 (Zinc finger, RING/FYVE/PHD-type), IPR020683 (Ankyrin repeat-containing domain)
CmaCh14G018160.1	Unknown protein
CmaCh14G018170.1	ATP binding;protein kinases;protein serine/threonine kinases	IPR011009 (Protein kinase-like domain)
CmaCh14G018190.1	Epsin-2	IPR008942 (ENTH/VHS)
CmaCh14G018180.1	60S ribosomal protein L14, putative	IPR002784 (Ribosomal protein L14), IPR008991 (Translation protein SH3-like domain)
CmaCh14G018200.1	DCTP pyrophosphatase 1	IPR004518 (NTP pyrophosphohydrolase MazG, putative catalytic core), IPR011394 (NTP Pyrophosphohydrolase MazG-related, RS21-C6)
CmaCh14G018210.1	Glycolipid transfer protein, putative	IPR014830 (Glycolipid transfer protein domain)
CmaCh14G018220.1	ROP-INTERACTIVE CRIB MOTIF-CONTAINING protein 5	IPR000095 (CRIB domain)
CmaCh14G018230.1	Unknown protein
CmaCh14G018240.1	Transducin/WD40 repeat-like superfamily protein	IPR011047 (Quinonprotein alcohol dehydrogenase-like superfamily), IPR015943 (WD40/YVTN repeat-like-containing domain)
CmaCh14G018250.1	Long-chain-alcohol oxidase	IPR012400 (Long-chain-alcohol oxidase)
CmaCh14G018260.1	Phosphate transporter PHO1-like protein	IPR004331 (SPX, N-terminal), IPR004342 (EXS, C-terminal)
CmaCh14G018270.1	Embryo sac development arrest 6, putative
CmaCh14G018280.1	Tetratricopeptide repeat protein 7B	IPR001611 (Leucine-rich repeat), IPR011990 (Tetratricopeptide-like helical domain)
CmaCh14G018290.1	50S ribosomal protein L28	IPR001383 (Ribosomal protein L28), IPR026569 (Ribosomal protein L28/L24)
CmaCh14G018300.1	DAG protein
CmaCh14G018310.1	Cyanate hydratase	IPR008076 (Cyanate hydratase)
CmaCh14G018320.1	Peptide transporter	IPR000109 (Proton-dependent oligopeptide transporter family), IPR020846 (Major facilitator superfamily domain)
CmaCh14G018330.1	Peptide transporter	IPR000109 (Proton-dependent oligopeptide transporter family), IPR020846 (Major facilitator superfamily domain)
CmaCh14G018340.1	Peptide transporter	IPR000109 (Proton-dependent oligopeptide transporter family)
CmaCh14G018350.1	Coffea canephora DH200=94 genomic scaffold, scaffold_3	IPR008528 (Protein of unknown function DUF810)
CmaCh14G018360.1	Acidic leucine-rich nuclear phosphoprotein 32-related protein 2
CmaCh14G018370.1	Actin-related protein 2/3 complex subunit 2	IPR007188 (Actin-related protein 2/3 complex subunit 2)
CmaCh14G018380.1	Acid phosphatase 1	IPR005519 (Acid phosphatase (Class B)), IPR023214 (HAD-like domain)
CmaCh14G018390.1	Proton gradient regulation 5
CmaCh14G018400.1	DUF3527 domain protein	IPR021916 (Protein of unknown function DUF3527)
CmaCh14G018410.1	Pre-mRNA-processing factor 19-like protein	IPR013083 (Zinc finger, RING/FYVE/PHD-type), IPR013915 (Pre-mRNA-splicing factor 19), IPR015943 (WD40/YVTN repeat-like-containing domain)
CmaCh14G018420.1	TLD-domain containing nucleolar protein	IPR006571 (TLDc domain)
CmaCh14G018430.1	Cysteine-rich repeat secretory protein 3	IPR002902 (Gnk2-homologous domain)
CmaCh14G018440.1	RNA-binding family protein	IPR012677 (Nucleotide-binding alpha-beta plait domain)
CmaCh14G018450.1	Nuclear transport factor 2 family protein with RNA binding domain	IPR002075 (Nuclear transport factor 2), IPR012677 (Nucleotide-binding alpha-beta plait domain)
CmaCh14G018460.1	Tetratricopeptide repeat (TPR)-like superfamily protein	IPR011990 (Tetratricopeptide-like helical domain)
CmaCh14G018470.1	DNA mismatch repair protein mutS	IPR000305 (GIY-YIG nuclease superfamily), IPR000432 (DNA mismatch repair protein MutS, C-terminal), IPR003311 (AUX/IAA protein), IPR007695 (DNA mismatch repair protein MutS-like, N-terminal), IPR027417 (P-loop containing nucleoside triphosphate hydrolase)
CmaCh14G018480.1	Adenine nucleotide alpha hydrolases-like superfamily protein, putative	IPR014729 (Rossmann-like alpha/beta/alpha sandwich fold)
CmaCh14G018490.1	Unknown protein
CmaCh14G018500.1	Histone-lysine N-methyltransferase	IPR001214 (SET domain), IPR003105 (SRA-YDG), IPR007728 (Pre-SET domain), IPR015947 (PUA-like domain), IPR025794 (Histone H3-K9 methyltransferase, plant)
CmaCh14G018510.1	Unknown protein
CmaCh14G018520.1	MYB-like DNA-binding domain protein	IPR009057 (Homeodomain-like)
CmaCh14G018530.1	Folate/biopterin transporter	IPR004324 (Folate-biopterin transporter), IPR020846 (Major facilitator superfamily domain)
CmaCh14G018540.1	Haloacid dehalogenase-like hydrolase	IPR006439 (HAD hydrolase, subfamily IA), IPR023214 (HAD-like domain)
CmaCh14G018550.1	Unknown protein
CmaCh14G018560.1	Ammonium transporter	IPR001905 (Ammonium transporter), IPR029020 (Ammonium/urea transporter)
CmaCh14G018570.1	Beta-amylase	IPR001554 (Glycoside hydrolase, family 14), IPR017853 (Glycoside hydrolase superfamily)
CmaCh14G018580.1	Flavin-binding monooxygenase family protein	IPR000103 (Pyridine nucleotide-disulphide oxidoreductase, class-II), IPR020946 (Flavin monooxygenase-like)
CmaCh14G018590.1	Unknown protein
CmaCh14G018600.1	Coenzyme F420 hydrogenase subunit beta, putative	IPR007516 (Coenzyme F420 hydrogenase/dehydrogenase beta subunit, N-terminal), IPR007525 (Coenzyme F420 hydrogenase/dehydrogenase beta subunit, C-terminal), IPR011254 (Prismane-like)
CmaCh14G018610.1	Glutathione S-transferase	IPR005442 (Glutathione S-transferase, omega-class), IPR010987 (Glutathione S-transferase, C-terminal-like), IPR012336 (Thioredoxin-like fold)
CmaCh14G018620.1	Glutathione S-transferase	IPR010987 (Glutathione S-transferase, C-terminal-like), IPR012336 (Thioredoxin-like fold)
CmaCh14G018630.1	Glutathione s-transferase, putative	IPR012336 (Thioredoxin-like fold)
CmaCh14G018640.1	F-box family protein	IPR001810 (F-box domain)
CmaCh14G018650.1	Disease resistance-responsive (Dirigent-like protein) family protein	IPR004265 (Plant disease resistance response protein)
CmaCh14G018660.1	Receptor-like serine/threonine-protein kinase	IPR001611 (Leucine-rich repeat), IPR003591 (Leucine-rich repeat, typical subtype), IPR011009 (Protein kinase-like domain), IPR013210 (Leucine-rich repeat-containing N-terminal, type 2), IPR013320 (Concanavalin A-like lectin/glucanase domain), IPR025875 (Leucine rich repeat 4)
CmaCh14G018670.1	Self-incompatibility family protein	IPR010264 (Plant self-incompatibility S1)
CmaCh14G018680.1	Gag-pol polyprotein	IPR001878 (Zinc finger, CCHC-type)
CmaCh14G018690.1	Unknown protein
CmaCh14G018700.1	Leucine-rich repeat receptor-like serine/threonine/tyrosine-protein kinase SOBIR1	IPR001611 (Leucine-rich repeat), IPR003591 (Leucine-rich repeat, typical subtype), IPR011009 (Protein kinase-like domain), IPR025875 (Leucine rich repeat 4)
CmaCh14G018710.1	Inosine triphosphate pyrophosphatase	IPR029001 (Inosine triphosphate pyrophosphatase-like)
CmaCh14G018720.1	Pectate lyase	IPR011050 (Pectin lyase fold/virulence factor), IPR018082 (AmbAllergen)
CmaCh14G018730.1	Purple acid phosphatase	IPR008963 (Purple acid phosphatase-like, N-terminal), IPR025733 (Iron/zinc purple acid phosphatase-like C-terminal domain), IPR029052 (Metallo-dependent phosphatase-like)
CmaCh14G018740.1	Voltage-gated potassium channel beta subunit	IPR000270 (Phox/Bem1p), IPR005399 (Potassium channel, voltage-dependent, beta subunit, KCNAB-related), IPR011009 (Protein kinase-like domain), IPR023210 (NADP-dependent oxidoreductase domain)
CmaCh14G018750.1	Unknown protein
CmaCh14G018760.1	3-ketoacyl-CoA thiolase	IPR002155 (Thiolase), IPR016039 (Thiolase-like)
CmaCh14G018770.1	Ethylene-responsive transcription factor	IPR016177 (DNA-binding domain), IPR017392 (AP2/ERF transcription factor ERF/PTI6)
CmaCh14G018780.1	Protein binding / ubiquitin-protein ligase/ zinc ion binding	IPR013083 (Zinc finger, RING/FYVE/PHD-type)
CmaCh14G018790.1	Dihydroxy-acid dehydratase, putative	IPR000581 (Dihydroxy-acid/6-phosphogluconate dehydratase), IPR015928 (Aconitase/3-isopropylmalate dehydratase, swivel)
CmaCh14G018800.1	Unknown protein
CmaCh14G018810.1	Ankyrin repeat-containing protein	IPR020683 (Ankyrin repeat-containing domain), IPR021832 (Ankyrin repeat domain-containing protein 13)
CmaCh14G018820.1	Tetratricopeptide repeat (TPR)-like superfamily protein	IPR011990 (Tetratricopeptide-like helical domain)
CmaCh14G018830.1	Vesicle-associated membrane protein, putative	IPR001388 (Synaptobrevin), IPR011012 (Longin-like domain)
CmaCh14G018840.1	F-box protein PP2-B1	IPR001810 (F-box domain), IPR025886 (Phloem protein 2-like)
CmaCh14G018850.1	Glutathione reductase	IPR006324 (Glutathione-disulphide reductase), IPR016156 (FAD/NAD-linked reductase, dimerisation domain), IPR023753 (Pyridine nucleotide-disulphide oxidoreductase, FAD/NAD(P)-binding domain)
CmaCh14G018860.1	Membrane protein type I, putative
CmaCh14G018870.1	Unknown protein
CmaCh14G018880.1	Transcriptional corepressor LEUNIG	IPR006594 (LIS1 homology motif), IPR015943 (WD40/YVTN repeat-like-containing domain), IPR020472 (G-protein beta WD-40 repeat)
CmaCh14G018890.1	Cyclin dependent kinase inhibitor, putative	IPR003175 (Cyclin-dependent kinase inhibitor)
CmaCh14G018900.1	Cytochrome b5-like heme/steroid-binding domain protein	IPR001199 (Cytochrome b5-like heme/steroid binding domain)
CmaCh14G018910.1	Basic helix-loop-helix transcription factor	IPR002912 (ACT domain), IPR011598 (Myc-type, basic helix-loop-helix (bHLH) domain)
Legend
DAG protein
Zinc finger transcription factors
bHLH transcription factors
MYB transcription factors
transcription factors involved in fruit ripening (ETRF)
